# Supplementary material for: A recurrent point mutation in PRKCA is a hallmark of chordoid gliomas
Source: Nat Commun. 2018 Jun 18;9:2371. doi: 10.1038/s41467-018-04622-w (PMC6006150; doi:10.1038/s41467-018-04622-w)
Supplement: Supplementary file 4 — Supplementary Data 1 [file 41467_2018_4622_MOESM4_ESM.xlsx]

## Sheet:  S1
Data S1: recapitulate the mutational data on PRKCA and indicates the tumor purity
ID	Group	Sex	Age at surgery	WES	RNAseq	WES	Sanger PRKCAD463H		Sanger	Tumor purity - ABSOLUTE (CNV)	Tumor purity - ABSOLUTE (CNV+WES)
									PRKCAD294
						PRKCA 463	DNA	cDNA	DNA
1075	1	M	42	1	1	mut-CAT	1	1	0	0.29	0.3
2123	1	F	55	1	1	mut-CAT	0	1	0	0.37	0.39
4984	1	M	39	1	1	mut-CAT	1	1	0	0.23	0.28
5441	1	M	33	1	1	mut-CAT	1	1	0	NA	NA
2279	2	F	45	1	1	mut-CAT	1	1	0	0.85	NA
4983	2	M	42	1	1	mut-CAT	1	1	0	0.24	NA
4988	2	M	46	1	1	mut-CAT	1	1	0	0.2	NA
4990	2	M	65	1	1	mut-CAT	1	1	0	0.2	NA
5135	2	M	60	1	1	mut-CAT	1	1	0	0.22	NA
5220	2	F	68	1	1	mut-CAT	1	1	0	0.92	NA
4985	3	M	63	0	0	ND	1	NA	0	NA	NA
4986	3	F	56	0	0	ND	1	1	0	NA	NA
4989	3	F	71	0	0	ND	0	NA	0	NA	NA
4991	3	F	34	0	0	ND	1	NA	0	NA	NA
4782	3	F	27	0	0	ND	1	1	0	NA	NA
9064	3	F	44	0	0	ND	1	NA	0	NA	NA
