# Supplementary material for: A recurrent point mutation in PRKCA is a hallmark of chordoid gliomas
Source: Nat Commun. 2018 Jun 18;9:2371. doi: 10.1038/s41467-018-04622-w (PMC6006150; doi:10.1038/s41467-018-04622-w)
Supplement: Supplementary file 5 — Supplementary Data 2 [file 41467_2018_4622_MOESM5_ESM.xlsx]

## Sheet: S2
Data S2: CNS tumor tested for PRKCAD463H tumor including rare tumors with similarities to chG, because of their juxta-ventricular location (ependymomas, neurocytomas, rosette-forming glioneuronal tumors of the fourth ventricle, choroid plexus tumors), or because they develop from circumventricular organs (papillary tumor of the pineal region, pituicytomas).
Histology	N
Pilocytic A	5
Astrocytoma grade 2	34
Astrocytoma grade 3	34
Oligodendroglioma grade 2	38
Oligodendroglioma grade 3	38
GBM	63
Glioma NOS	16
Ganglioglioma	8
Ependymoma Gde 2	18
Ependymoma Gde 3	5
Subependymoma	1
PNET	2
Astroblastoma	2
Neurocytoma	3
Chordoid meningiomas	3
Choroid Plexus Papillomas	5
Rosette Forming GNT of the V4	4
Papillary tumor of the Pineal Region	1
Pituicytoma	3
Total	283
