# Supplementary material for: A recurrent point mutation in PRKCA is a hallmark of chordoid gliomas
Source: Nat Commun. 2018 Jun 18;9:2371. doi: 10.1038/s41467-018-04622-w (PMC6006150; doi:10.1038/s41467-018-04622-w)
Supplement: Supplementary file 7 — Supplementary Data 4 [file 41467_2018_4622_MOESM7_ESM.xlsx]

## Sheet: S4
Data S4. GISTIC analysis for repeated chromosmal arm CNV events
# WARNING: under-powered analysis due to low broad event frequency
Arm	# Genes	Amp frequency	Amp z-score	Amp q-value	Del Frequency	Del z-score	Del q-value
1p	2121	0	NaN	1	0	NaN	1
1q	1955	0	-0.159	0.78	0	-0.159	0.743
2p	924	0	-0.476	0.78	0	-0.476	0.743
2q	1556	0	-0.32	0.78	0	-0.32	0.743
3p	1062	0	-0.421	0.78	0.11	1.85	0.0998
3q	1139	0	-0.429	0.78	0	-0.429	0.743
4p	489	0.11	1.29	0.78	0	-0.528	0.743
4q	1049	0.22	4.11	0.000866	0	-0.396	0.743
5p	270	0	-0.599	0.78	0	-0.599	0.743
5q	1427	0	-0.357	0.78	0	-0.357	0.743
6p	1173	0	-0.421	0.78	0	-0.421	0.743
6q	839	0	-0.465	0.78	0.11	1.59	0.158
7p	641	0	-0.532	0.78	0	-0.532	0.743
7q	1277	0	-0.396	0.78	0	-0.396	0.743
8p	580	0	-0.544	0.78	0	-0.544	0.743
8q	859	0	-0.489	0.78	0	-0.489	0.743
9p	422	0	-0.572	0.78	0	-0.572	0.743
9q	1113	0	-0.435	0.78	0	-0.435	0.743
10p	409	0	-0.542	0.78	0.11	1.23	0.261
10q	1268	0	-0.375	0.78	0.11	2.16	0.051
11p	862	0	-0.489	0.78	0	-0.489	0.743
11q	1515	0	-0.332	0.78	0	-0.332	0.743
12p	575	0	-0.544	0.78	0	-0.544	0.743
12q	1447	0	-0.351	0.78	0	-0.351	0.743
13q	654	0.12	1.57	0.78	0.12	1.57	0.158
14q	1341	0	-0.358	0.78	0.11	2.3	0.0387
15q	1355	0	-0.376	0.78	0	-0.376	0.743
16p	872	0	-0.397	0.78	0.33	5.84	1.11e-08
16q	702	0	-0.425	0.78	0.33	5.42	1.18e-07
17p	683	0	-0.391	0.78	0.44	7.34	5.06e-13
17q	1592	0	-0.23	0.78	0.44	12.8	0
18p	143	0	-0.585	0.78	0.11	1.06	0.327
18q	446	0	-0.536	0.78	0.11	1.26	0.261
19p	995	0	-0.217	0.78	0.78	15.1	0
19q	1709	0	-0.0898	0.78	0.89	29.7	0
20p	355	0	-0.584	0.78	0	-0.584	0.743
20q	753	0	-0.51	0.78	0	-0.51	0.743
21q	509	0.11	1.3	0.78	0	-0.525	0.743
22q	921	0	-0.159	0.78	0.89	16.7	0
