# Supplementary material for: A recurrent point mutation in PRKCA is a hallmark of chordoid gliomas
Source: Nat Commun. 2018 Jun 18;9:2371. doi: 10.1038/s41467-018-04622-w (PMC6006150; doi:10.1038/s41467-018-04622-w)
Supplement: Supplementary file 8 — Supplementary Data 5 [file 41467_2018_4622_MOESM8_ESM.xlsx]

## Sheet: S5
Data S5. GISTIC analysis for repeated focal CNV events
Unique Name	Descriptor	Wide Peak Limits	Peak Limits	Region Limits	q values	Residual q values after removing segments shared with higher peaks	Broad or Focal	Amplitude Threshold	X1075T	X2123T	X2279T	X4983T	X4984T	X4988T	X4990T	X5135T	X5220T
Amplification Peak 1	18q12.1	chr18:30791964-31607712(probes 130246:130257)	chr18:30791984-31599258(probes 130247:130256)	chr18:30791984-31615884(probes 130247:130259)	2.4354e-12	2.4354e-12		0: t<0.1; 1: 0.1<t< 0.9; 2: t>0.9	0	0	1	2	1	0	0	2	0
Amplification Peak 1 - CN values	18q12.1	chr18:30791964-31607712(probes 130246:130257)	chr18:30791984-31599258(probes 130247:130256)	chr18:30791984-31615884(probes 130247:130259)	2.4354e-12	2.4354e-12		Actual Copy Change Given	0.013632	-0.32193	0.87149	1.153	0.89166	0.026092	0.039062	0.9502	0.036653
