# Supplementary material for: A recurrent point mutation in PRKCA is a hallmark of chordoid gliomas
Source: Nat Commun. 2018 Jun 18;9:2371. doi: 10.1038/s41467-018-04622-w (PMC6006150; doi:10.1038/s41467-018-04622-w)
Supplement: Supplementary file 9 — Supplementary Data 6 [file 41467_2018_4622_MOESM9_ESM.xlsx]

## Sheet: S6
Data S6: ssGSEA Pathways analysis by ssGSEA, based on groups G1 and G2. All pathways of Biocarta, PID and KEGG were analyzed.
Name	Description	R1075	R2123	R2279	R4983	R4984	R4988	R4990	R5135	R5220	R5441	mean	SD	quantiles
KEGG_RIBOSOME	> Ribosome	8497.29	8262.77	8266.36	8347.04	8355.41	8382.64	8360.43	8394.11	8299.79	8408.97	8357.48	70.63	95-100%
BIOCARTA_ETC_PATHWAY	> Electron Transport Reaction in Mitochondria	7814.7	7255.63	7494.86	7502.93	7228.69	7348.41	7320.73	7466.58	7291.7	7138.7	7386.29	192.429	95-100%
BIOCARTA_PROTEASOME_PATHWAY	> Proteasome Complex	7302.63	7333.74	7363.33	7266.86	7435.15	7374.99	7397.83	7409.32	7306.75	7344.93	7353.55	52.7551	95-100%
BIOCARTA_EIF_PATHWAY	> Eukaryotic protein translation	7645.92	7248.57	7039.33	7027.81	7420.15	7183.18	7316.88	7186.05	6961.26	7275.17	7230.43	203.487	95-100%
KEGG_PROTEIN_EXPORT	> Protein export	6328.07	7147.89	7128.31	7086.8	7266.62	7244.8	7242.35	7375.04	7346.98	7417.59	7158.45	311.178	95-100%
BIOCARTA_CDC42RAC_PATHWAY	> Role of PI3K subunit p85 in regulation of Actin Organization and Cell Migration	7349.1	6572.4	6435.99	7111.21	7083.69	6919.15	7003.98	7226.83	6875.75	6805.99	6938.41	281.926	95-100%
BIOCARTA_CCR5_PATHWAY	> Pertussis toxin-insensitive CCR5 Signaling in Macrophage	5442.08	6941.6	6889.15	7188.88	7040.54	6600.38	6153.81	7170.46	6831.43	7179.78	6743.81	556.71	95-100%
PID_ARF_3PATHWAY	> Arf1 pathway	6409.56	6821.91	6609.14	6792.87	6827.16	6619.37	6695.12	6680.08	6707.08	6804.78	6696.71	129.147	95-100%
KEGG_SPLICEOSOME	> Spliceosome	6584.85	6683.27	6736.98	6682.14	6772.26	6624.07	6720.46	6685.37	6677.6	6739.91	6690.69	55.8512	95-100%
BIOCARTA_MTOR_PATHWAY	> mTOR Signaling Pathway	6932.61	6675.46	6384.25	6585.12	6785.49	6625.86	6805.55	6740.74	6394.34	6754.72	6668.41	176.277	95-100%
BIOCARTA_SALMONELLA_PATHWAY	> How does salmonella hijack a cell	6734.96	6474.91	6417.3	6603.42	6855.34	6543.8	6721.95	6547.6	6727.9	6656.95	6628.41	135.3	95-100%
KEGG_PARKINSONS_DISEASE	> Parkinson's disease	6711.02	6526.54	6641.41	6637.35	6301.27	6513.69	6508.73	6622.75	6574.69	6462.7	6550.02	115.89	95-100%
KEGG_PROTEASOME	> Proteasome	6713.24	6450.54	6580.54	6372.01	6426.81	6444.22	6390.8	6566.25	6617.33	6635.85	6519.76	117.325	95-100%
PID_PRL_SIGNALING_EVENTS_PATHWAY	> Signaling events mediated by PRL	6239.97	6463.49	6617.31	6509.78	6550.21	6677.53	6512.68	6571.29	6513.93	6349.94	6500.61	126.839	95-100%
PID_RANBP2_PATHWAY	> Sumoylation by RanBP2 regulates transcriptional repression	6118.69	6459.55	6511.96	6502.74	6417.83	6573.97	6492.72	6433.69	6291.42	6267.9	6407.05	139.377	95-100%
KEGG_OXIDATIVE_PHOSPHORYLATION	> Oxidative phosphorylation	6825.16	6268.89	6520.39	6426.58	6174.78	6309.72	6255.46	6400.18	6342.23	6292.46	6381.58	183.916	95-100%
PID_ARF6_DOWNSTREAM_PATHWAY	> Arf6 downstream pathway	6165.73	6849.42	6449.71	6339.03	6758.6	6335.33	6461.87	6314.35	5966.89	6168.54	6380.95	267.606	95-100%
BIOCARTA_GLYCOLYSIS_PATHWAY	> Glycolysis Pathway	6045.79	6283.11	6313.46	6177.46	6188.97	6388.49	6441.64	6217.07	6493.51	6291.3	6284.08	134.243	95-100%
BIOCARTA_PTDINS_PATHWAY	> Phosphoinositides and their downstream targets.	6248.94	6279.55	6340.33	6275.09	6387.77	6296.63	6136.26	6235.01	6269.9	6273.5	6274.3	65.8484	95-100%
PID_AVB3_OPN_PATHWAY	> Osteopontin-mediated events	6005.24	5998.85	6101.98	6193.73	6637.46	5962.66	6167.95	6507.05	6297.81	6455.82	6232.86	234.585	95-100%
PID_PI3KCI_AKT_PATHWAY	> Class I PI3K signaling events mediated by Akt	6116.76	6317.46	6164.67	6102.11	6283.58	6324.65	6091.9	6141.25	5968.25	6068.14	6157.88	116.699	95-100%
BIOCARTA_IL6_PATHWAY	> IL 6 signaling pathway	6175.62	6023.34	6013.76	6180.55	6274.35	5863.21	5997.49	6444.28	6157.93	6351.85	6148.24	177.809	95-100%
BIOCARTA_EIF2_PATHWAY	> Regulation of eIF2	6385.58	6219.41	5972.16	5874.27	6285.66	6189.17	6039.6	6174.63	5785.67	6296.09	6122.23	196.374	95-100%
BIOCARTA_PYK2_PATHWAY	> Links between Pyk2 and Map Kinases	6414.22	6161.6	6030.99	6190	6175.34	5959.54	5925.68	6135.75	5879.71	6267.23	6114.01	165.661	95-100%
BIOCARTA_RHO_PATHWAY	> Rho cell motility signaling pathway	6253.64	5870.54	5844	6116.39	6168.68	6016.71	6040.32	6133.31	6215.81	6214.58	6087.4	142.726	95-100%
BIOCARTA_ARAP_PATHWAY	> ADP-Ribosylation Factor	5672.6	6387.44	5819.67	5980.58	6104.81	5855.97	6219.08	6168.08	6035.27	6308.19	6055.17	227.049	95-100%
BIOCARTA_SET_PATHWAY	> Granzyme A mediated Apoptosis Pathway	5154.89	5793.21	6488.97	6141.6	6231.07	6302.89	5058.11	6161.28	6548.99	6237.44	6011.84	519.7	95-100%
KEGG_CITRATE_CYCLE_TCA_CYCLE	> Citrate cycle (TCA cycle)	6574.65	5952.72	5757.69	6070.44	5921.45	6046.38	5873.66	6237.58	5627.67	5785.51	5984.78	270.632	95-100%
PID_ECADHERIN_NASCENT_AJ_PATHWAY	> E-cadherin signaling in the nascent adherens junction	5990.41	6167.1	5900.74	5807.63	6375.92	5779.68	5890.72	5955.27	5641.44	5943.43	5945.23	205.6	95-100%
PID_P38_MK2_PATHWAY	> p38 signaling mediated by MAPKAP kinases	5574.01	5824.88	5978.73	5879.87	6087.03	5571.54	5742.24	6226.31	6073.61	6068.51	5902.67	223.908	95-100%
BIOCARTA_P53HYPOXIA_PATHWAY	> Hypoxia and p53 in the Cardiovascular system	5686.65	5907.75	5983.97	5731.32	5982.57	5864.75	5929.81	6056.32	6205.46	5645.14	5899.37	174.078	95-100%
PID_ILK_PATHWAY	> Integrin-linked kinase signaling	6046.39	5731.98	5694.39	5861.42	6103.2	5941.05	5789.92	5835.3	5936.13	5792.54	5873.23	132.66	95-100%
BIOCARTA_ACTINY_PATHWAY	> Y branching of actin filaments	5752.48	5686.89	5389.95	5698.37	6127.89	5819.66	6165.75	5925.5	5888.01	5896.14	5835.06	225.002	95-100%
BIOCARTA_RAS_PATHWAY	> Ras Signaling Pathway	5891.43	5942.02	5585.56	5776.23	5864.66	5888.16	5925.28	5894.48	5499.96	6068.1	5833.59	170.71	95-100%
BIOCARTA_NDKDYNAMIN_PATHWAY	> Endocytotic role of NDK, Phosphins and Dynamin	5942.67	5715.36	5808.57	5686.86	5782.72	5731.26	6065.31	5872.9	5928.7	5778.54	5831.29	119.422	90-95%
BIOCARTA_PTEN_PATHWAY	> PTEN dependent cell cycle arrest and apoptosis	5678.06	5772.61	5612.56	5963.32	5964.05	5826.41	5908.26	5953.05	5474.42	6031.12	5818.38	181.42	90-95%
BIOCARTA_GLEEVEC_PATHWAY	> Inhibition of Cellular Proliferation by Gleevec	5413.92	5836.79	5621.62	5810.19	6034.53	5725.85	5951.78	6026.27	5613.41	6053.85	5808.82	214.876	90-95%
PID_INTEGRIN_A4B1_PATHWAY	> Alpha4 beta1 integrin signaling events	5558.72	5781.02	5576.49	5718.41	5750.29	5960.77	5779.86	5961.34	5855.91	5826.24	5776.91	136.798	90-95%
KEGG_CIRCADIAN_RHYTHM_MAMMAL	> Circadian rhythm - mammal	5236.05	6045.33	5903.75	5673.04	6103.65	5589.53	5733.85	6180.72	5485.06	5477.77	5742.87	309.356	90-95%
BIOCARTA_RAB_PATHWAY	> Rab GTPases Mark Targets In The Endocytotic Machinery	5141.03	5917.79	5483.74	5775.02	5935.37	5839.02	6001.61	6035.11	5461.21	5754.12	5734.4	286.431	90-95%
PID_MTOR_4PATHWAY	> mTOR signaling pathway	5663.92	5864.44	5704.46	5657.82	5796.22	5791.13	5559.42	5790.09	5557.22	5740.21	5712.49	103.294	90-95%
KEGG_HUNTINGTONS_DISEASE	> Huntington's disease	6110.71	5704.73	5775.68	5697.89	5534.14	5616.21	5696.37	5703.02	5674.96	5591.46	5710.52	156.451	90-95%
BIOCARTA_BCR_PATHWAY	> BCR Signaling Pathway	5077.46	5488.37	5872.47	5973.29	5834.11	5555.71	5327.41	5842.27	5957.78	5853.82	5678.27	301.852	90-95%
BIOCARTA_EIF4_PATHWAY	> Regulation of eIF4e and p70 S6 Kinase	6035.8	5511.86	5252.89	5665.24	5904.78	5467.29	5959.71	5804.09	5185.82	5958.98	5674.64	307.079	90-95%
PID_MYC_PATHWAY	> C-MYC pathway	5526.4	5969.59	5306.56	5687.06	5842.08	5732.61	5929.23	5488.34	5494.58	5663.35	5663.98	212.641	90-95%
BIOCARTA_EGF_PATHWAY	> EGF Signaling Pathway	5506.37	5728.31	5301.99	5866.76	5814.26	5505.34	5864.24	5805.73	5289.61	5891.36	5657.4	235.818	90-95%
PID_HIF1A_PATHWAY	> Hypoxic and oxygen homeostasis regulation of HIF-1-alpha	6422.61	5545.9	5515.43	5567.99	5461.63	5806.51	5552.7	5636.71	5579.99	5477.3	5656.68	286.066	90-95%
PID_HDAC_CLASSII_PATHWAY	> Signaling events mediated by HDAC Class II	5133.38	5687.34	5778.36	5823.36	5635.84	5575.82	5650.55	5888.51	5735.12	5581.83	5649.01	207.978	90-95%
KEGG_RNA_POLYMERASE	> RNA polymerase	6187.46	5631.41	5570.14	5527.16	5520.91	5516.53	5858.61	5413.34	5481.28	5674.07	5638.09	229.081	90-95%
SA_PTEN_PATHWAY	> PTEN is a tumor suppressor that dephosphorylates the lipid messenger phosphatidylinositol triphosphate.	5267.73	5886.24	5157.24	5722.89	5943.63	5717.79	5340.91	5931.2	5454.01	5951.76	5637.34	306.115	90-95%
PID_ERBB1_DOWNSTREAM_PATHWAY	> ErbB1 downstream signaling	5305.38	5755.53	5633.54	5605.25	5817.42	5572.89	5641.07	5717.35	5457.63	5777.51	5628.36	156.115	90-95%
BIOCARTA_PDGF_PATHWAY	> PDGF Signaling Pathway	5476.23	5560.19	5227.72	5889.96	5806.73	5470.22	5716.04	5946.89	5269.84	5833.96	5619.78	256.643	90-95%
PID_VEGFR1_PATHWAY	> VEGFR1 specific signals	5437.39	5618.03	5289.6	5458.98	5723.27	5558.56	5860.74	6077.24	5230.31	5730.98	5598.51	260.227	90-95%
BIOCARTA_ECM_PATHWAY	> Erk and PI-3 Kinase Are Necessary for Collagen Binding in Corneal Epithelia	6046.5	5143.04	5148.68	5586.72	5688.32	5539.12	5787.89	5737.67	5450.34	5840.7	5596.9	290.217	90-95%
KEGG_PATHOGENIC_ESCHERICHIA_COLI_INFECTION	> Pathogenic Escherichia coli infection	5191.89	5593.59	5607.41	5800.09	5829.84	5705.41	5555.05	5595.27	5549.91	5489.13	5591.76	178.51	90-95%
BIOCARTA_IGF1MTOR_PATHWAY	> Skeletal muscle hypertrophy is regulated via AKT/mTOR pathway	6255.23	5371.38	5365.58	5427.88	5524.02	5501.14	5530.59	5666.35	5422.07	5769.37	5583.36	268.434	90-95%
PID_NCADHERIN_PATHWAY	> N-cadherin signaling events	5089.04	5592.91	5402.57	5721.55	5771.21	5728.2	5973.57	5681.25	5301.16	5562.23	5582.37	256.994	90-95%
KEGG_AMINOACYL_TRNA_BIOSYNTHESIS	> Aminoacyl-tRNA biosynthesis	4963.45	5707.75	5573.59	5536.26	5901.1	5636.61	5822.42	5444.58	5551.13	5618.49	5575.54	254.718	90-95%
BIOCARTA_CHEMICAL_PATHWAY	> Apoptotic Signaling in Response to DNA Damage	5944.03	5598.73	5498.04	5668.25	5465.43	5434.94	5553.39	5636.78	5241.42	5667.17	5570.82	184.651	90-95%
BIOCARTA_AT1R_PATHWAY	> Angiotensin II mediated activation of JNK Pathway via Pyk2 dependent signaling	5908.18	5546.96	5248.52	5701.19	5690.05	5462.32	5580.3	5500.82	5267.78	5798.93	5570.5	213.463	90-95%
BIOCARTA_CERAMIDE_PATHWAY	> Ceramide Signaling Pathway	5614.22	5434.3	5538.54	5591.49	5654.44	5550.12	5571.4	5519.66	5275.93	5653.91	5540.4	113.843	90-95%
PID_ECADHERIN_KERATINOCYTE_PATHWAY	> E-cadherin signaling in keratinocytes	5153.45	5683.56	5536.36	5705.39	5885.33	5239.1	5645.18	5619.6	5285.39	5510.72	5526.41	232.96	90-95%
BIOCARTA_RACCYCD_PATHWAY	> Influence of Ras and Rho proteins on G1 to S Transition	5906.92	5348.72	5286.04	5458.62	5701.87	5521.97	5498.84	5463.09	5178.05	5823.9	5518.8	231.802	90-95%
KEGG_LIMONENE_AND_PINENE_DEGRADATION	> Limonene and pinene degradation	4831.51	5647.01	5778.71	5614.8	5507.31	5696.25	6032.55	5098.28	4986.03	5632.21	5482.46	383.185	90-95%
PID_IGF1_PATHWAY	> IGF1 pathway	6055.42	5410.68	5217.52	5504.46	5310.3	5258.09	5387.53	5474.12	5376.16	5783.46	5477.77	257.088	90-95%
PID_PDGFRB_PATHWAY	> PDGFR-beta signaling pathway	5478.42	5470.34	5261.93	5380.21	5624.04	5377.29	5334.76	5663.56	5445.16	5616.91	5465.26	133.947
BIOCARTA_RNA_PATHWAY	> Double Stranded RNA Induced Gene Expression	5685.48	5390.23	5416.69	5082.07	5598.22	5354.4	5528.77	5432.26	5274.66	5606.48	5436.93	178.468
PID_FOXO_PATHWAY	> FoxO family signaling	5102.61	5540.12	5432.29	5357.66	5611.99	5515.12	5359.73	5585.54	5147.66	5532.1	5418.48	177.283
SIG_IL4RECEPTOR_IN_B_LYPHOCYTES	> Genes related to IL4 rceptor signaling in B lymphocytes	5546.37	5191.45	5001.6	5399.74	5585.67	5235.03	5348.74	5451.17	5569.54	5756.69	5408.6	222.563
ST_PHOSPHOINOSITIDE_3_KINASE_PATHWAY	> PI3K Pathway	5517.89	5397.61	5358.29	5170.8	5508.18	5527.11	5112.14	5331.77	5670.66	5416.77	5401.12	169.01
PID_EPHA2_FWD_PATHWAY	> EPHA2 forward signaling	5595.68	5389.9	5077.47	5443.54	5530.28	5324.9	5304.19	5585.38	5039.01	5639.9	5393.03	210.252
BIOCARTA_INTEGRIN_PATHWAY	> Integrin Signaling Pathway	5623.96	5231.2	5220.03	5469.3	5664.02	5290.2	5355.59	5365.19	5331.96	5376.88	5392.83	151.085
BIOCARTA_MAL_PATHWAY	> Role of MAL in Rho-Mediated Activation of SRF	5757.27	5265.76	5255.54	5381.79	5653.39	5345.65	5295.23	5203.06	5312.81	5410.06	5388.05	179.523
SA_B_CELL_RECEPTOR_COMPLEXES	> Antigen binding to B cell receptors activates protein tyrosine kinases, such as the Src family, which ultimate activate MAP kinases.	5320.02	4998.32	5310.38	5617.25	5644.39	5295.88	5372.72	5495.98	5565.5	5238.09	5385.85	198.634
BIOCARTA_CALCINEURIN_PATHWAY	> Effects of calcineurin in Keratinocyte Differentiation	4976.04	5600.09	5432.48	5568.76	5404.09	5073.22	5386.65	5389.23	5446.74	5490.84	5376.81	200.407
BIOCARTA_EPO_PATHWAY	> EPO Signaling Pathway	4901.6	5229.46	5206.28	5637.41	5465.08	5285.69	5356.76	5560.75	5461.26	5500.58	5360.49	214.643
PID_FAK_PATHWAY	> Signaling events mediated by focal adhesion kinase	5267.97	5441.12	5028.37	5366.11	5573.95	5110.54	5600.85	5444.08	5223.54	5474.37	5353.09	191.305
PID_SMAD2_3PATHWAY	> Regulation of cytoplasmic and nuclear SMAD2/3 signaling	4237.77	5462.92	5169.63	5294.96	5840.4	5570.21	5510.09	5458.52	5433.68	5545.34	5352.35	429.066
BIOCARTA_MEF2D_PATHWAY	> Role of MEF2D in T-cell Apoptosis	5677.1	5247.53	5466.86	5548.38	5445.61	4793.6	5100.62	5318.47	5540.28	5375.43	5351.39	255.876
PID_MET_PATHWAY	> Signaling events mediated by Hepatocyte Growth Factor Receptor (c-Met)	5295.71	5411.94	5150.81	5298.79	5562.61	5195.36	5185.37	5576.65	5151.29	5470.02	5329.86	165.498
KEGG_ALZHEIMERS_DISEASE	> Alzheimer's disease	5863.09	5288.06	5356.39	5313.57	5112.52	5231.39	5317.59	5334.54	5269.89	5204.63	5329.17	200.949
PID_VEGFR1_2_PATHWAY	> Signaling events mediated by VEGFR1 and VEGFR2	5061.41	5268.23	5044.03	5365.31	5554.55	5265.7	5480.68	5563.12	5070.75	5481.06	5315.48	205.077
BIOCARTA_TFF_PATHWAY	> Trefoil Factors Initiate Mucosal Healing	5492.47	5108.15	4925.7	5338.66	5279.02	5265.84	5438.04	5224.58	5049.67	5872.61	5299.48	265.066
KEGG_N_GLYCAN_BIOSYNTHESIS	> N-Glycan biosynthesis	3707.91	5551.58	5337.37	5321.79	5427.91	5488.34	5363.8	5591.46	5278.6	5630.31	5269.91	561.868
PID_RAC1_PATHWAY	> RAC1 signaling pathway	5518.87	5263.33	5122.58	5152.18	5585	5150.67	4951.27	5196.97	5281.57	5446.4	5266.88	196.959
PID_NFAT_3PATHWAY	> Role of Calcineurin-dependent NFAT signaling in lymphocytes	5266.62	5351.9	5362.38	5317.62	5367.3	5030.23	5066.4	5380.58	5124.21	5349.44	5261.67	135.413
BIOCARTA_TCR_PATHWAY	> T Cell Receptor Signaling Pathway	4157.12	5292.74	5380.94	5562.88	5653.77	5095.01	4759.63	5493.28	5525.65	5687.8	5260.88	478.937
BIOCARTA_HIVNEF_PATHWAY	> HIV-I Nef: negative effector of Fas and TNF	4995.91	5107.22	5257.14	5406.53	5465.79	5092.77	5273.14	5322.33	5155.89	5489.24	5256.6	167.402
BIOCARTA_CDMAC_PATHWAY	> Cadmium induces DNA synthesis and proliferation in macrophages	4165.42	5324.16	5454.09	5497.71	5453.46	4908.77	5119.15	6038.75	4646.92	5757.13	5236.56	547.824
PID_AR_NONGENOMIC_PATHWAY	> Nongenotropic Androgen signaling	4956.68	5307.62	5029	5594.92	5272.95	5004.39	5042.86	5454.01	5051.32	5620.96	5233.47	253.181
BIOCARTA_IGF1_PATHWAY	> IGF-1 Signaling Pathway	5949.37	5066.52	4869.92	5104.29	5210.77	4881.83	5166.29	5394.3	4862.15	5622.76	5212.82	354.174
PID_ERBB1_RECEPTOR_PROXIMAL_PATHWAY	> EGF receptor (ErbB1) signaling pathway	5600.08	5106.64	4605.16	5322.7	5234.9	5209.73	5305.04	5266.37	4922.04	5479.38	5205.21	280.764
PID_P53_REGULATION_PATHWAY	> p53 pathway	5019.3	5248.86	5030.11	5222	5276.13	5231.29	5280.08	5064.15	5087.12	5443.52	5190.25	136.27
BIOCARTA_HIF_PATHWAY	> Hypoxia-Inducible Factor in the Cardiovascular System	4605.63	5170.54	4760.99	5055.86	5206.41	5338.17	5445.05	5581.76	5386.66	5141.13	5169.22	302.106
BIOCARTA_CLASSIC_PATHWAY	> Classical Complement Pathway	5031.51	4772.39	4755.89	5164.22	5137.22	5152.68	5576.85	5439.84	5584.19	5013.07	5162.78	295.178
PID_CERAMIDE_PATHWAY	> Ceramide signaling pathway	5289.41	4970.45	5128.31	5193.82	5209.97	4986.66	5084.71	5227.54	4973.32	5381.16	5144.54	141.016
BIOCARTA_D4GDI_PATHWAY	> D4-GDI Signaling Pathway	4333.77	4713.07	5474.85	5456.8	5288.81	5358.58	4125.13	5573.18	5658.53	5421.56	5140.43	545.735
SIG_INSULIN_RECEPTOR_PATHWAY_IN_CARDIAC_MYOCYTES	> Genes related to the insulin receptor pathway	5358.92	5246.91	4840.95	4908.51	5268.02	5232.1	5047.19	5215.42	4883.28	5365.29	5136.66	199.47
BIOCARTA_P53_PATHWAY	> p53 Signaling Pathway	5681.74	4796.58	5368.23	5162.04	4802.62	5167.6	4886.61	5032.1	5272.24	5084.9	5125.46	273.423
BIOCARTA_FCER1_PATHWAY	> Fc Epsilon Receptor I Signaling in Mast Cells	4989.41	4811.94	4899.11	5221.04	5361.26	4826.66	4930.18	5267.68	5223.21	5325.25	5085.57	214.471
PID_TGFBR_PATHWAY	> TGF-beta receptor signaling	5689.64	5106.18	4816.84	4915.33	5227.39	4870.2	5109.25	5078.38	5049.37	4903.86	5076.64	251.034
BIOCARTA_IL4_PATHWAY	> IL 4 signaling pathway	4843.56	4768.25	4700.2	4990.04	5063.1	5285.98	5361.97	5128.06	5786.43	4777.08	5070.47	336.625
PID_ERBB2_ERBB3_PATHWAY	> ErbB2/ErbB3 signaling events	5404.64	4963.16	4959.86	5173.05	5054.94	4812.78	5367.97	5007.42	4786.83	5151.72	5068.24	208.72
BIOCARTA_NGF_PATHWAY	> Nerve growth factor pathway (NGF)	5113.79	5006.72	4839.23	5025.39	4922.72	4511.6	5234.3	5257.56	5088.46	5527.51	5052.73	271.521
KEGG_LYSOSOME	> Lysosome	4223.4	5266	4931.77	4962.34	5151.85	5131.44	5213.16	5060.67	5163.15	5361.74	5046.55	317.14
BIOCARTA_TNFR2_PATHWAY	> TNFR2 Signaling Pathway	3876.1	4814.99	5159.16	5240.95	5533.33	4815.24	4898.69	5252.79	5524.54	5293.58	5040.94	485.121
ST_P38_MAPK_PATHWAY	> p38 MAPK Pathway	5072.03	5005.62	4837.45	4951.32	5291.36	4879.99	4905.94	5268.56	4748.09	5350.31	5031.07	208.382
SA_TRKA_RECEPTOR	> The TrkA receptor binds nerve growth factor to activate MAP kinase pathways and promote cell growth.	5035.48	4812.94	4850.43	4887.92	4668.42	4674.02	5291.65	5112.95	5581.51	5256.28	5017.16	295.539
BIOCARTA_ETS_PATHWAY	> METS affect on Macrophage Differentiation	4191.9	5209.98	5118.29	5309.51	5392.49	4666.31	5049.25	4978.86	5045.92	5188.06	5015.06	351.249
BIOCARTA_DEATH_PATHWAY	> Induction of apoptosis through DR3 and DR4/5 Death Receptors	4544.76	4962.15	4976.94	5137.84	4965.25	5068.07	5078.14	5057.19	5011.31	5108.32	4991	168.151
BIOCARTA_MET_PATHWAY	> Signaling of Hepatocyte Growth Factor Receptor	5140.49	4926.19	4425.69	4974.55	5136.52	4938.49	4980.27	5285.81	4809.57	5141.97	4975.95	238.234
PID_NECTIN_PATHWAY	> Nectin adhesion pathway	4196.19	5175.34	5019.91	4801.92	5643.72	4828.95	5066	5070.33	4671.4	4911.33	4938.51	372.298
BIOCARTA_TCRA_PATHWAY	> Lck and Fyn tyrosine kinases in initiation of TCR Activation	1836.09	4769.11	5449.51	5775.49	5659.29	5050.37	2970.56	5581.55	6463.93	5825.3	4938.12	1435.54
KEGG_RNA_DEGRADATION	> RNA degradation	5160.08	4818.86	4783.12	4745.32	4904.26	4909.18	4962.2	4951.22	4984.85	5111.77	4933.09	133.129
PID_HDAC_CLASSI_PATHWAY	> Signaling events mediated by HDAC Class I	4268.76	4951.39	4993.49	5055.14	5053.1	4769.92	5040.03	5061.78	5002.97	5009.1	4920.57	244.571
PID_CXCR4_PATHWAY	> CXCR4-mediated signaling events	4900.65	4667.63	4662.16	5099.67	5047.55	4593.46	4378.68	5090.28	5403.32	5255.53	4909.89	325.388
BIOCARTA_P27_PATHWAY	> Regulation of p27 Phosphorylation during Cell Cycle Progression	5974.21	4861.32	5171.48	4694.68	4648.11	4933.43	4501.32	4782.61	4506.14	4931.73	4900.5	430.076
BIOCARTA_TPO_PATHWAY	> TPO Signaling Pathway	4443.2	5051.63	4390.38	5215.24	5026.62	4765.68	5199.29	5064.47	4398.87	5420.07	4897.55	374.609
BIOCARTA_ERK5_PATHWAY	> Role of Erk5 in Neuronal Survival	5030.29	4668.06	4358.18	5008.89	4778.36	4609.08	5197.53	5013.77	5015.21	5285.28	4896.47	286.491
BIOCARTA_RELA_PATHWAY	> Acetylation and Deacetylation of RelA in The Nucleus	3345.79	4930.04	5005.16	5139.33	5212.64	4780.01	4822.46	5319.7	4918.7	5422.54	4889.64	582.28
PID_TCR_RAS_PATHWAY	> Ras signaling in the CD4+ TCR pathway	5474.08	4820.54	5007.07	5070.78	5248.32	4522.61	4515.38	5002.94	4161.46	5066.35	4888.95	390.255
PID_S1P_S1P1_PATHWAY	> S1P1 pathway	4145.26	4810.62	4659.98	5165.7	5355.17	4711.1	4723.8	5177.06	4969.71	4872.88	4859.13	340.814
PID_IL6_7_PATHWAY	> IL6-mediated signaling events	4726.06	4683.28	4763.17	4739.36	5116.95	4708.49	4659.19	5246.44	5088.51	4821.13	4855.26	212.194
BIOCARTA_BCELLSURVIVAL_PATHWAY	> B Cell Survival Pathway	5265.69	4760.53	4591.01	4726.53	5059.12	4466.33	5086.58	4839.55	4650.7	5066.87	4851.29	257.526
KEGG_AMINO_SUGAR_AND_NUCLEOTIDE_SUGAR_METABOLISM	> Amino sugar and nucleotide sugar metabolism	5040.89	4494.81	4894.03	4747.84	4778.73	5166.16	4937.6	4661.77	4958.45	4820.13	4850.04	193.152
PID_PI3K_PLC_TRK_PATHWAY	> Trk receptor signaling mediated by PI3K and PLC-gamma	4382.65	4831.03	5145.96	4890.18	4853.58	4798.88	4789.08	4992.34	4683.85	4796.39	4816.39	198.263
BIOCARTA_MTA3_PATHWAY	> Downregulated of MTA-3 in ER-negative Breast Tumors	3937.58	5295.66	5011.83	5297.63	5178.58	4590.49	4622.49	4607.95	4942.72	4658.32	4814.32	418.458
ST_TUMOR_NECROSIS_FACTOR_PATHWAY	> Tumor Necrosis Factor Pathway.	3956.7	4801.38	5124.33	4986.24	5077.7	4478.58	4711.48	5051.72	4733.57	5205.62	4812.73	375.644
PID_LYMPH_ANGIOGENESIS_PATHWAY	> VEGFR3 signaling in lymphatic endothelium	4080.94	4736.11	4034.77	4714.58	5146.04	4448.26	5520.56	4942.99	5135.43	5355.99	4811.57	507.437
PID_MYC_ACTIV_PATHWAY	> Validated targets of C-MYC transcriptional activation	4443.51	4764.59	4782.05	4637.9	5056.47	4863.07	4787.21	4829.27	4712.56	5061.15	4793.78	182.93
BIOCARTA_IL2RB_PATHWAY	> IL-2 Receptor Beta Chain in T cell Activation	4293.62	4488.53	4514.45	4847.66	5092.27	4568.95	4600.47	5102.02	5126.97	5293.66	4792.86	342.731
BIOCARTA_DNAFRAGMENT_PATHWAY	> Apoptotic DNA fragmentation and tissue homeostasis	5358.19	4579.51	4863.04	4735.29	4873.73	5066.07	3917.88	4716.15	4915.85	4885.47	4791.12	372.631
BIOCARTA_VEGF_PATHWAY	> VEGF, Hypoxia, and Angiogenesis	5230.72	4609.8	4395.34	4590.58	4840.9	4619.26	5139.47	5066.03	4387.14	5024.48	4790.37	310.837
BIOCARTA_ERK_PATHWAY	> Erk1/Erk2 Mapk Signaling pathway	5989.77	4528.56	4255.14	4666.78	4809.77	4598.07	4794.5	4857.61	4538.68	4851.03	4788.99	461.609
BIOCARTA_MAPK_PATHWAY	> MAPKinase Signaling Pathway	5318.41	4677.98	4627.59	4690.63	4818.41	4564.87	4721.2	4727.08	4752.57	4938.19	4783.69	213.741
BIOCARTA_FAS_PATHWAY	> FAS signaling pathway ( CD95 )	4965.51	4639.3	4734.5	4764.7	4972.7	4699.26	4641.63	4842.51	4596.59	4973.14	4782.98	146.846
BIOCARTA_GCR_PATHWAY	> Corticosteroids and cardioprotection	5955.04	4300.5	4478.92	4482.94	4509.84	4723.88	4854.94	4898.73	4676.9	4930.38	4781.21	461.715
BIOCARTA_P38MAPK_PATHWAY	> p38 MAPK Signaling Pathway	5345.79	4666.17	4706.75	4570.43	4740.91	4712.07	4760.68	4777.23	4648.54	4877.21	4780.58	214.892
PID_CASPASE_PATHWAY	> Caspase cascade in apoptosis	4496.27	4573.02	4726.63	5034.03	4867.55	4805.88	4440.68	4904.48	4885.91	4994.15	4772.86	207.164
PID_S1P_S1P4_PATHWAY	> S1P4 pathway	4849.35	4750.92	4471.9	4863.97	5275.04	4473.72	4223.62	4883.53	4737.12	5126.11	4765.53	313.815
BIOCARTA_TNFR1_PATHWAY	> TNFR1 Signaling Pathway	4585.76	4648.88	4709.21	4776.83	5086.35	4598.33	4688.79	4978.31	4529.42	5036.04	4763.79	200.046
PID_FCER1_PATHWAY	> Fc-epsilon receptor I signaling in mast cells	4548.29	4524.33	4399.67	4917.37	5106.72	4560.61	4334.54	5031.75	5103.07	5013.32	4753.97	307.553
BIOCARTA_IL2_PATHWAY	> IL 2 signaling pathway	4032.85	4419.02	4559.59	4910.31	5140.34	4698.08	4589.39	4889.3	5010.27	5269.84	4751.9	368.784
BIOCARTA_UCALPAIN_PATHWAY	> uCalpain and friends in Cell spread	5082.32	4344.5	4696.46	5068.59	4963.9	4616.35	4762.16	4546.75	4822.43	4599.62	4750.31	238.55
PID_LKB1_PATHWAY	> LKB1 signaling events	4338.26	4856.38	5030.96	4730.89	4890.47	4681.16	4874.74	4827.23	4645.35	4611.05	4748.65	193.329
PID_CIRCADIAN_PATHWAY	> Circadian rhythm pathway	5189.68	5051.41	4878.92	4559.59	4777.27	4612	4224.68	4922.42	4265.72	4921.67	4740.34	320.691
BIOCARTA_CASPASE_PATHWAY	> Caspase Cascade in Apoptosis	4736.12	4359.77	4754.6	4813.8	4737.34	4752.43	3889.22	4838.18	5205.52	5189.85	4727.68	380.269
PID_MYC_REPRESS_PATHWAY	> Validated targets of C-MYC transcriptional repression	4609.97	4740.58	4554.67	4815.76	4631.15	4782.36	4653	4734.37	4962.81	4530.3	4701.5	132.091
KEGG_SNARE_INTERACTIONS_IN_VESICULAR_TRANSPORT	> SNARE interactions in vesicular transport	4477.71	4472.6	4491.46	4768.94	4816.76	4594.6	4844.24	4700.59	4724.11	5096.13	4698.71	197.876
PID_TNF_PATHWAY	> TNF receptor signaling pathway	3934.87	4660.02	4776.64	4742.49	5050.07	4543.15	4856.51	4943.03	4491.15	4952.31	4695.02	321.878
BIOCARTA_IL10_PATHWAY	> IL-10 Anti-inflammatory Signaling Pathway	2909.53	4949.89	5069.5	5001.36	4748.7	4784.58	4589.15	5194.87	5035.71	4623.9	4690.72	656.583
PID_TRAIL_PATHWAY	> TRAIL signaling pathway	3956.02	4577.55	4608.18	4846.04	4733.24	4691.98	5025.62	4831.37	4750.19	4809.27	4682.95	285.632
KEGG_ADHERENS_JUNCTION	> Adherens junction	3931.34	4920.28	4632.76	4683.42	5046.51	4793.13	4705.77	4788.61	4454.36	4793.86	4675	306.174
KEGG_CHRONIC_MYELOID_LEUKEMIA	> Chronic myeloid leukemia	5106.71	4471.54	4284.77	4554.23	4878.11	4725.7	4700	4762.09	4351.56	4911.27	4674.6	259.722
BIOCARTA_RARRXR_PATHWAY	> Nuclear receptors coordinate the activities of chromatin remodeling complexes and coactivators to facilitate initiation of transcription in carcinoma cells	3338.66	5122.75	4585.58	4671.4	5177.79	4779.17	5053.68	4818.86	4487.4	4664.49	4669.98	522.504
PID_S1P_S1P2_PATHWAY	> S1P2 pathway	4939.52	4529.61	4360.68	4651.19	5143.69	4261.52	4588.79	4633.1	4564.12	4829.16	4650.14	262.504
BIOCARTA_ARENRF2_PATHWAY	> Oxidative Stress Induced Gene Expression Via Nrf2	4330.36	5252.67	5589.56	4476.01	4950.93	4021.08	4082.78	4816.76	4168.66	4728.96	4641.78	521.89
PID_PI3KCI_PATHWAY	> Class I PI3K signaling events	4793.96	4042.45	4613.29	4970	4495.94	4353.72	3711.53	4782.85	5465.18	5142.06	4637.1	517.307
BIOCARTA_HCMV_PATHWAY	> Human Cytomegalovirus and Map Kinase Pathways	5809.04	4391.59	4412.04	4269.35	4667.14	4475.35	4589.26	4587.36	4115.04	5045.51	4636.17	481.984
BIOCARTA_CD40_PATHWAY	> CD40L Signaling Pathway	3346.75	4576.58	4663.66	4787.17	5170.75	4513.14	4504.54	4967.42	4858.69	4902.16	4629.09	498.602
PID_ECADHERIN_STABILIZATION_PATHWAY	> Stabilization and expansion of the E-cadherin adherens junction	4206.67	4509.41	4904.73	4727.02	4946.92	4780.56	4283.33	4731.65	4561.41	4454.19	4610.59	250.356
PID_RHOA_PATHWAY	> RhoA signaling pathway	3879.41	4634.86	4810.77	4589.28	4908.75	4417.99	4418.32	4852.21	4578.11	4911.98	4600.17	314.091
PID_ERBB1_INTERNALIZATION_PATHWAY	> Internalization of ErbB1	4961.4	4506.6	4133.19	4573.6	4675.23	4665.7	4729.3	4720.48	4312.99	4708.48	4598.7	234.112
PID_BCR_5PATHWAY	> BCR signaling pathway	4395.37	3986.12	4454.68	4713.98	4595.87	4404.3	4097.43	4851.92	5213.84	5176.38	4588.99	410.284
KEGG_ACUTE_MYELOID_LEUKEMIA	> Acute myeloid leukemia	5228.91	4420.69	4413.05	4608.97	4628.34	4377.78	4271.79	4693.64	4515.29	4717.68	4587.61	268.51
KEGG_UBIQUITIN_MEDIATED_PROTEOLYSIS	> Ubiquitin mediated proteolysis	4540.66	4579.91	4518.69	4543.36	4609.17	4501.72	4680.57	4484.87	4547.28	4864.05	4587.03	112.574
PID_PDGFRA_PATHWAY	> PDGFR-alpha signaling pathway	4029.84	4738.63	4346.89	5040.72	4872	4340.65	4599.94	5079.25	4157.99	4655.04	4586.09	360.554
BIOCARTA_PARKIN_PATHWAY	> Role of Parkin in the Ubiquitin-Proteasomal Pathway	3283.42	5512.08	4781.88	4531.86	4062.84	5056.53	4748.1	4867.62	4509.4	4464.66	4581.84	597.844
KEGG_BASE_EXCISION_REPAIR	> Base excision repair	4218.78	4697.64	4760.54	4462.29	4514.25	4751.74	4535.57	4534.97	4492.46	4792.76	4576.1	176.813
KEGG_NUCLEOTIDE_EXCISION_REPAIR	> Nucleotide excision repair	4039.96	4749.15	4634.73	4472.95	4712.63	4722.36	4844.18	4536.01	4370.96	4643.68	4572.66	233.692
KEGG_VALINE_LEUCINE_AND_ISOLEUCINE_DEGRADATION	> Valine, leucine and isoleucine degradation	5122.07	4503.96	4442.77	4657.13	4318.85	4622.81	4786.82	4420.98	4175.44	4663.16	4571.4	265.066
PID_NFKAPPAB_CANONICAL_PATHWAY	> Canonical NF-kappaB pathway	3183.24	4448.56	4663.56	4960.35	4959.27	4445.82	4624.29	5211.55	4267.67	4938.26	4570.26	568.378
BIOCARTA_TEL_PATHWAY	> Telomeres, Telomerase, Cellular Aging, and Immortality	4236.3	4591.75	4559.62	4434.26	4564.9	4871.91	4299.88	4736.49	4191.56	5129.16	4561.58	293.899
PID_FRA_PATHWAY	> Validated transcriptional targets of AP1 family members Fra1 and Fra2	4253.21	4340.34	4633.22	4383.28	4518.41	4058.05	4847.84	4815.46	5324.58	4151.45	4532.58	383.658
BIOCARTA_RANMS_PATHWAY	> Role of Ran in mitotic spindle regulation	3544.8	4573.98	4795.12	4396.17	4760.44	4716.67	4352.03	4274.92	4238.05	5441.09	4509.33	489.498
KEGG_COLORECTAL_CANCER	> Colorectal cancer	4856.29	4376.56	4251.48	4370.88	4630.63	4530.74	4314.58	4720.86	4391.03	4626.58	4506.96	196.976
KEGG_LYSINE_DEGRADATION	> Lysine degradation	4377.94	4525.16	4589.73	4569.72	4463.46	4836.76	4591.37	4335.89	4110.59	4610.39	4501.1	195.015
PID_IL2_1PATHWAY	> IL2-mediated signaling events	4275.45	4257.81	4404.3	4529.89	4774.19	4244.74	4186.43	4726.2	4660.07	4923.51	4498.26	261.175
PID_S1P_S1P3_PATHWAY	> S1P3 pathway	4175.17	4211.86	4305.1	4428.3	4998.75	4496.84	4351.87	4720.73	4495.26	4707.08	4489.1	256.647
PID_TELOMERASE_PATHWAY	> Regulation of Telomerase	4024.25	4304.07	4339.89	4471.44	4617.7	4522.23	4555.75	4598.37	4391.63	4954.52	4477.99	243.082
ST_FAS_SIGNALING_PATHWAY	> Fas Signaling Pathway	4012.24	4587.47	4675.37	4372.73	4538.75	4683.25	4450.73	4374.03	4419.19	4580.19	4469.39	197.058
PID_WNT_NONCANONICAL_PATHWAY	> Noncanonical Wnt signaling pathway	3960.23	4602.99	4494.27	4776.23	4545.61	4434.42	4415.24	4581.21	4207.19	4668.33	4468.57	236.326
PID_GMCSF_PATHWAY	> GMCSF-mediated signaling events	4910.56	4005.44	4199.08	4532.1	4562.32	4189.81	4271.01	4820.11	4477.89	4608.57	4457.69	289.465
PID_SYNDECAN_4_PATHWAY	> Syndecan-4-mediated signaling events	3778.83	4366.16	4348.83	4467.85	4673.45	4207.53	4506.31	4844.28	4752.86	4597.78	4454.39	307.096
SIG_BCR_SIGNALING_PATHWAY	> Members of the BCR signaling pathway	4513.08	4042.76	4158.4	4423.99	4618.55	4186.87	4196.91	4573.94	4904.7	4877.24	4449.64	302.191
KEGG_GLYOXYLATE_AND_DICARBOXYLATE_METABOLISM	> Glyoxylate and dicarboxylate metabolism	5038.31	4353.93	4655.27	4388.62	4112.72	4594.95	4274.31	4368.17	4293.91	4132.65	4421.28	276.969
PID_P38_MKK3_6PATHWAY	> p38 MAPK signaling pathway	5241.51	4333.85	4567.16	4221.72	4501.7	3995.62	4096.97	4327.25	4381.68	4503.66	4417.11	341.787
PID_BETA_CATENIN_DEG_PATHWAY	> Degradation of beta catenin	4008.76	4122.26	4292.43	4356.89	4790.9	4436.23	4778.46	4583.85	4133.07	4577.84	4408.07	274.27
PID_INSULIN_GLUCOSE_PATHWAY	> Insulin-mediated glucose transport	4691.53	4536.2	4500.05	4185.76	4469.49	4580.93	4321.4	4473.12	4192.3	4117.77	4406.86	191.733
PID_HIF2PATHWAY	> HIF-2-alpha transcription factor network	4442.47	4088.14	4316.35	3955.72	4454.05	4592.12	4525.4	4999.78	4397.07	4262.61	4403.37	286.261
BIOCARTA_CDK5_PATHWAY	> Phosphorylation of MEK1 by cdk5/p35 down regulates the MAP kinase pathway	4455.91	4402.69	4507.6	4257.95	4394.22	3828.62	4376.35	4425.93	4488.16	4839.64	4397.71	250.251
KEGG_VIBRIO_CHOLERAE_INFECTION	> Vibrio cholerae infection	4077.66	4382.94	4419.15	4603.85	4338.53	4199.85	4234.96	4592.94	4326.26	4743.2	4391.94	204.666
BIOCARTA_IGF1R_PATHWAY	> Multiple antiapoptotic pathways from IGF-1R signaling lead to BAD phosphorylation	5302.95	4271.6	3840.71	4236.27	4546.93	4110.41	4476.3	4664.21	3870.18	4537.95	4385.75	428.2
KEGG_VASOPRESSIN_REGULATED_WATER_REABSORPTION	> Vasopressin-regulated water reabsorption	4465.08	4427.47	4324.21	4258.72	4508.87	4287.67	4533.78	4564.1	4228.39	4181.17	4377.95	138.429
PID_CDC42_PATHWAY	> CDC42 signaling events	4728.72	4262.22	4303.52	4406.82	4698.75	4194.84	4164.02	4258.3	4157.08	4593	4376.73	219.682
PID_NETRIN_PATHWAY	> Netrin-mediated signaling events	4371.57	4293.04	3986.56	4628.36	4597.64	4228.64	4217.01	4445.3	4036.91	4765.67	4357.07	255.26
PID_BARD1_PATHWAY	> BARD1 signaling events	4420.1	4552.22	4314.92	4321.8	4262.39	4347.97	4415.36	4075.22	4191.49	4616.58	4351.81	160.363
PID_A6B1_A6B4_INTEGRIN_PATHWAY	> a6b1 and a6b4 Integrin signaling	3021.74	4738.33	4815.42	4118.67	4776.63	4483.01	4511.53	4497.69	4329.55	4217.71	4351.03	521.827
BIOCARTA_IL3_PATHWAY	> IL 3 signaling pathway	4495.43	4055.13	4044.09	4658.4	4260.74	4128.08	4224.68	4480.9	4492.68	4624.89	4346.5	231.577
BIOCARTA_TRKA_PATHWAY	> Trka Receptor Signaling Pathway	3082.98	4405.14	4224.46	4537.06	4136.1	3736.74	5092.06	4782.02	4501.03	4959.02	4345.66	597.384
KEGG_RENAL_CELL_CARCINOMA	> Renal cell carcinoma	4675.76	4160.75	4069.9	4190.2	4303.27	4372.53	4088.56	4677.05	4227.35	4483.42	4324.88	223.721
PID_AVB3_INTEGRIN_PATHWAY	> Integrins in angiogenesis	3891.79	4060.78	4036.79	4141.18	4539.09	4142.21	4841.45	4919.88	4369.93	4166.05	4310.92	349.524
PID_NFKAPPAB_ATYPICAL_PATHWAY	> Atypical NF-kappaB pathway	3609.31	4064.55	4400.11	4666.49	4452.15	3991.35	4222.84	4645.41	4420.33	4631.12	4310.37	340.515
BIOCARTA_P35ALZHEIMERS_PATHWAY	> Deregulation of CDK5 in Alzheimers Disease	4628.48	4402.32	4179.33	4497.5	4398.59	4234.76	4113.53	4163.99	4217.78	4231.16	4306.74	166.741
PID_FAS_PATHWAY	> FAS (CD95) signaling pathway	4172.58	4160.28	4090.68	4561.53	4279.01	4165.39	4324.93	4154.91	4358.02	4725.2	4299.25	203.403
PID_CDC42_REG_PATHWAY	> Regulation of CDC42 activity	4721.23	4228.21	3790.81	4262.75	4472.43	4029.99	4188.91	4315.97	4184.09	4647.06	4284.14	276.858
PID_HIV_NEF_PATHWAY	> HIV-1 Nef: Negative effector of Fas and TNF-alpha	3558.17	4254.48	4449.65	4547.51	4568.47	3999.03	4326.69	4461.39	4028.78	4548.1	4274.23	325.565
BIOCARTA_ATM_PATHWAY	> ATM Signaling Pathway	3889.04	4476.34	4268.44	4402.82	4196.9	4238.54	4011.86	4161.93	4261.51	4805.54	4271.29	253.169
SA_CASPASE_CASCADE	> Apoptosis is mediated by caspases, cysteine proteases arranged in a proteolytic cascade.	2954.99	4280.93	4404.75	4505.18	4509.24	4452.55	3854.26	4493.63	4558.46	4693.16	4270.72	514.083
BIOCARTA_GPCR_PATHWAY	> Signaling Pathway from G-Protein Families	4801.09	4340.22	4227.09	4267.5	4348.12	3795.82	4131.69	4553.24	3947.02	4235.71	4264.75	283.696
ST_JNK_MAPK_PATHWAY	> JNK MAPK Pathway	4219.15	4179.84	4146.02	4149.02	4380.16	4176.47	4552.4	4433.48	4081.76	4306.47	4262.48	150.657
PID_SYNDECAN_2_PATHWAY	> Syndecan-2-mediated signaling events	4377.3	4205.25	4079.85	4007.28	4460.65	4067.14	4395.11	4382.34	4282.89	4355.8	4261.36	161.052
PID_P38_ALPHA_BETA_DOWNSTREAM_PATHWAY	> Signaling mediated by p38-alpha and p38-beta	4025.21	4319.92	4192.81	4311.34	4834.28	4249.06	4063.44	4374.37	4157.74	4023.94	4255.21	238.852
BIOCARTA_LONGEVITY_PATHWAY	> The IGF-1 Receptor and Longevity	4387.59	3725.73	4064.09	4301.66	3892.28	4166.59	4278.03	4242.63	4501.92	4973.4	4253.39	342.123
BIOCARTA_INSULIN_PATHWAY	> Insulin Signaling Pathway	5326.75	4273	3816.48	4042.33	4345.15	4132.06	4306.88	4350.07	3595.08	4334.59	4252.24	454.999
BIOCARTA_NFKB_PATHWAY	> NF-kB Signaling Pathway	2949.72	4031.7	4313.66	4234.46	4668.56	4322.19	4284.18	4737.45	4376.34	4513.69	4243.19	499.656
PID_TCPTP_PATHWAY	> Signaling events mediated by TCPTP	3966.72	3929.62	3544.07	4325.07	4372.7	4379.07	4531.87	4493.2	4337.51	4483.3	4236.31	319.268
PID_RET_PATHWAY	> Signaling events regulated by Ret tyrosine kinase	4839.07	4395.96	3768.72	4141.74	4362.69	4225.01	4333.68	4297.91	3426.22	4541.83	4233.28	393.739
PID_EPO_PATHWAY	> EPO signaling pathway	3898.17	4078.17	3793.38	4324.51	4366.46	4235.12	4249.41	4570.47	4408	4388.84	4231.25	241.425
BIOCARTA_AKT_PATHWAY	> AKT Signaling Pathway	3762.91	4077.67	4235.01	4333.53	4276.94	4187.68	4232.56	4267.3	4149.84	4776.65	4230.01	250.058
PID_IFNG_PATHWAY	> IFN-gamma pathway	4657.39	3883.03	4005.63	4147.8	4481.51	4292.36	3945.61	4369.83	4162.29	4320.2	4226.57	245.023
BIOCARTA_MITOCHONDRIA_PATHWAY	> Role of Mitochondria in Apoptotic Signaling	4536.63	4183.85	4330.17	4443.48	4059.39	4184.39	3729.34	4155.8	4252	4368.42	4224.35	225.694
KEGG_NEUROTROPHIN_SIGNALING_PATHWAY	> Neurotrophin signaling pathway	4363.42	4176.87	4105.89	4152.04	4268.07	4204.94	3986.45	4356.19	4016.31	4473.51	4210.37	156.536
SIG_REGULATION_OF_THE_ACTIN_CYTOSKELETON_BY_RHO_GTPASES	> Genes related to regulation of the actin cytoskeleton	4999.79	4257.88	4122.59	4082.9	4221.31	4303.34	4026.14	4051.93	3711.98	4314.99	4209.29	329.397
BIOCARTA_CTL_PATHWAY	> CTL mediated immune response against target cells	1425.29	3400.9	5061.95	5002.48	4983.33	4584.47	2121.77	4947.35	5870.27	4662.03	4205.99	1428.54
BIOCARTA_STRESS_PATHWAY	> TNF/Stress Related Signaling	3351.49	4180.41	4254.49	4259.3	4412.48	4080.93	4214.63	4416.31	4409.25	4479.2	4205.85	325.674
KEGG_ENDOMETRIAL_CANCER	> Endometrial cancer	4688.57	4326.24	4009.95	3947.02	4426.91	4168.07	4160.64	4154.16	3993.13	4178.13	4205.28	224.575
BIOCARTA_CXCR4_PATHWAY	> CXCR4 Signaling Pathway	4942.48	4321.63	3579.99	4374.85	4030.36	4069.18	3899.83	4568.52	3769.35	4478.81	4203.5	410.411
PID_P38_ALPHA_BETA_PATHWAY	> Regulation of p38-alpha and p38-beta	4754.59	4224.61	4224.08	4181.85	4090.25	4031.69	3458.95	4070.34	4606.75	4385.95	4202.91	352.037
PID_LIS1_PATHWAY	> Lissencephaly gene (LIS1) in neuronal migration and development	4270.23	4302.77	4410.61	4035.8	4332.82	4195.02	4043.84	4045.61	3841.24	4516.02	4199.4	205.825
PID_EPHB_FWD_PATHWAY	> EPHB forward signaling	4453.22	4120.99	3980.53	4078.13	4221.02	4637.83	4507.19	4285.06	3736.69	3970.89	4199.15	277.74
KEGG_LEISHMANIA_INFECTION	> Leishmania infection	4324.96	3406.61	3987.36	4587.18	4353.12	3996.73	3559.74	4426.63	4946.73	4363.34	4195.24	465.514
ST_B_CELL_ANTIGEN_RECEPTOR	> B Cell Antigen Receptor	3811.2	3928.05	4443.64	4024.78	4264.52	4305.26	3544.35	4283.75	4519.69	4568.18	4169.34	332.612
PID_IL2_PI3K_PATHWAY	> IL2 signaling events mediated by PI3K	3914.74	3932.91	3857.14	4089.98	4396.62	4034.03	4132.44	4196.22	4165.63	4894.62	4161.43	302.206
KEGG_BIOSYNTHESIS_OF_UNSATURATED_FATTY_ACIDS	> Biosynthesis of unsaturated fatty acids	2949.07	4257.91	3937	4228.08	4396.57	4116.88	4695.5	4226.65	4272.13	4363.03	4144.28	463.159
SIG_CD40PATHWAYMAP	> Genes related to CD40 signaling	3451.46	4289.22	4536.92	4146.69	4261.57	3897.96	3898.4	4222.53	4282.55	4448.22	4143.55	317.574
ST_INTEGRIN_SIGNALING_PATHWAY	> Integrin Signaling Pathway	4326.24	4114.25	3791.63	4116.23	4309.99	3994.38	4022.29	4195.32	4050.69	4381.36	4130.24	179.374
SA_G1_AND_S_PHASES	> Cdk2, 4, and 6 bind cyclin D in G1, while cdk2/cyclin E promotes the G1/S transition.	5280.85	3995.04	3847.71	4080.33	4016.07	4218.42	4049.71	3721.32	3983.07	4037.13	4122.97	428.019
PID_P75_NTR_PATHWAY	> p75(NTR)-mediated signaling	3234.86	4218.08	4077.4	3978.67	4249.54	4323.42	4468.73	4304.14	4151.17	4219.87	4122.59	339.843
PID_AR_PATHWAY	> Coregulation of Androgen receptor activity	4275.89	3921.69	3638.6	4086.2	4468.45	4165.77	4264.05	4265.17	3916.83	4153.91	4115.66	236.665
ST_ERK1_ERK2_MAPK_PATHWAY	> ERK1/ERK2 MAPK Pathway	4822.55	3951.41	3943.11	3849.43	4458.13	4060.62	3880.05	4147.21	3749.84	4285.93	4114.83	327.779
KEGG_PANCREATIC_CANCER	> Pancreatic cancer	4208.45	4020.51	3719.96	3998	4259.88	4190.51	4128.73	4132.04	3968.32	4478.75	4110.51	202.266
BIOCARTA_EPONFKB_PATHWAY	> Erythropoietin mediated neuroprotection through NF-kB	3425.22	4199.8	3981.86	3952.47	4602.65	4114.51	4267.7	4505.16	3954.33	4019.51	4102.32	328.938
PID_HEDGEHOG_GLI_PATHWAY	> Hedgehog signaling events mediated by Gli proteins	4228.81	3942.47	3832.34	4184.73	4316.03	4100.53	4051.22	4357.48	3811.02	4195.19	4101.98	190.936
PID_AJDISS_2PATHWAY	> Posttranslational regulation of adherens junction stability and dissassembly	3830.37	4057.12	4009.88	4009.66	4450.85	4129.48	4267.33	4282.36	3753.86	4145.84	4093.67	210.175
PID_TCR_JNK_PATHWAY	> JNK signaling in the CD4+ TCR pathway	3567.39	4002.34	4433.93	4336.33	4558.76	3542.23	3030.34	4128.54	4985.36	4241.72	4082.69	570.388
PID_AURORA_A_PATHWAY	> Aurora A signaling	4111.89	4092.48	3969.47	3999.66	4100.5	4060.96	3854.11	3835.42	4062.1	4711.32	4079.79	242.753
KEGG_EPITHELIAL_CELL_SIGNALING_IN_HELICOBACTER_PYLORI_INFECTION	> Epithelial cell signaling in Helicobacter pylori infection	3967.45	3986.6	4109.99	4062.91	4140.22	3900.95	3829.13	4256.32	4252.8	4280.16	4078.65	157.125
PID_ERB_GENOMIC_PATHWAY	> Validated nuclear estrogen receptor beta network	2959.95	4491.14	4404.01	4035.61	4155.91	4513.98	4422.96	4533.57	3570.78	3676.9	4076.48	523.833
BIOCARTA_FMLP_PATHWAY	> fMLP induced chemokine gene expression in HMC-1 cells	5133.81	3878.51	3912.48	4129.41	3820.65	3905.88	3527.64	4145.24	4073.39	4139.04	4066.6	420.355
PID_RHOA_REG_PATHWAY	> Regulation of RhoA activity	4438.01	3872.23	3705.61	4151.13	4244.32	3745.52	3934.81	3938.88	4522.71	4110.02	4066.32	277.181
BIOCARTA_WNT_PATHWAY	> WNT Signaling Pathway	3891.71	3814.77	3799.02	4388.2	4420.02	4027.75	3982.36	4169.46	4091.91	3993.23	4057.84	215.608
BIOCARTA_NTHI_PATHWAY	> NFkB activation by Nontypeable Hemophilus influenzae	3682.74	3896.74	3935.25	4204.26	4360.76	3927.75	4054.25	4231.62	4024.68	4097.9	4041.6	194.959
SIG_PIP3_SIGNALING_IN_CARDIAC_MYOCTES	> Genes related to PIP3 signaling in cardiac myocytes	4425	4110.41	3916.02	3804.79	4175.84	4069.01	3563.62	4169.38	3924.83	4207.35	4036.63	242.212
KEGG_B_CELL_RECEPTOR_SIGNALING_PATHWAY	> B cell receptor signaling pathway	4215.1	3428.29	3918.28	4144.12	3790.14	3712.89	3196.84	4367.86	4736.49	4664.29	4017.43	504.214
PID_INSULIN_PATHWAY	> Insulin Pathway	4411.4	3857.54	3627.86	3894.63	4092.11	3917.28	3943.05	4190.67	3910.07	4312.16	4015.68	235.027
ST_GAQ_PATHWAY	> G alpha q Pathway	3413.43	4033.74	4084.04	3993.27	4411.9	3931.19	4241.05	3877.16	3985.07	4181.56	4015.24	264.736
BIOCARTA_BIOPEPTIDES_PATHWAY	> Bioactive Peptide Induced Signaling Pathway	5005.03	3998.84	3679.47	3838.44	3897.87	4121.79	3767.31	3990.6	3531.59	4231.81	4006.28	407.047
BIOCARTA_VDR_PATHWAY	> Control of Gene Expression by Vitamin D Receptor	2415.53	4258.2	3778	4194.45	4481.64	3968.98	4342.38	4248.82	4074.79	4244.28	4000.71	590.822
BIOCARTA_VIP_PATHWAY	> Neuropeptides VIP and PACAP inhibit the apoptosis of activated T cells	3706.59	4093.23	3807.45	3872.18	4418.67	3657.96	4187.42	4368.15	3687.66	4082.94	3988.22	281.697
KEGG_ENDOCYTOSIS	> Endocytosis	3868.11	3942.28	3927.12	3987.02	4054.12	3921.11	3853.64	4133.03	4031.71	4115.66	3983.38	97.8071
KEGG_STEROID_BIOSYNTHESIS	> Steroid biosynthesis	104.476	4530.77	4703.8	4596.21	4455.98	4197.13	4253.65	4091.95	4151	4738.84	3982.38	1382.14
BIOCARTA_SPRY_PATHWAY	> Sprouty regulation of tyrosine kinase signals	4674.41	3907.48	3216.77	4022.7	4329.71	3946.46	4118.23	3934.02	3442.91	4208.21	3980.09	415.932
PID_IL1_PATHWAY	> IL1-mediated signaling events	4139.58	3757.93	4000.34	3872.23	4172.18	4296.58	3624.82	4290.68	3765.45	3800.72	3972.05	241.336
KEGG_PROPANOATE_METABOLISM	> Propanoate metabolism	5195.18	3527.84	3751.34	4202.89	3781.06	4053.56	4197.75	3626.21	3544.9	3823.07	3970.38	495.945
BIOCARTA_CARDIACEGF_PATHWAY	> Role of EGF Receptor Transactivation by GPCRs in Cardiac Hypertrophy	2753.28	4427.88	3562.64	4410.48	4228.55	3799.27	4495.13	4008.19	3679.39	4322.96	3968.78	540.808
BIOCARTA_COMP_PATHWAY	> Complement Pathway	3786.49	3483.88	3480.36	4092.31	3923.38	3742.33	4535.48	4071.56	4454.61	4020.86	3959.13	356.689
BIOCARTA_HER2_PATHWAY	> Role of ERBB2 in Signal Transduction and Oncology	4785.39	3903.62	3412.15	4064.11	4311.55	3510.79	4009.12	3995.92	3270.54	4320.52	3958.37	463.058
BIOCARTA_CARM_ER_PATHWAY	> CARM1 and Regulation of the Estrogen Receptor	3677.19	4212.71	4052.15	4047.95	3961.2	3991.05	4112.14	3881.41	3581.9	3902.55	3942.02	192.466
BIOCARTA_EPHA4_PATHWAY	> Eph Kinases and ephrins support platelet aggregation	2702.68	4147.73	3220.54	4287.46	3838.58	3384.07	4613.84	4246.88	4745.45	4119.44	3930.67	646.367
BIOCARTA_SODD_PATHWAY	> SODD/TNFR1 Signaling Pathway	1794.95	3833.98	4171.12	4420.06	4439.62	3461.44	3895.67	4402.23	3998.89	4777.98	3919.59	836.136
BIOCARTA_EDG1_PATHWAY	> Phospholipids as signalling intermediaries	4419.59	3788.09	3503.11	4257.45	3687.24	3620.08	4172.63	4330.59	3111.47	4305.06	3919.53	438.837
PID_DNA_PK_PATHWAY	> DNA-PK pathway in nonhomologous end joining	4159.98	4270.02	3920.26	3574.71	3845.71	3963.37	3763.21	3659.87	3899.95	4137.99	3919.51	222.834
KEGG_FC_GAMMA_R_MEDIATED_PHAGOCYTOSIS	> Fc gamma R-mediated phagocytosis	4487.71	3395.92	3555.93	4171.79	3960.25	3731.35	3603.04	3975.65	4149.13	4123.06	3915.38	337.834
SA_MMP_CYTOKINE_CONNECTION	> Cytokines can induce activation of matrix metalloproteinases, which degrade extracellular matrix.	3122.25	2907.33	3668.64	4265.16	4518.03	3888.95	3053.41	4555.51	4701.09	4084.79	3876.52	664.667
PID_P53_DOWNSTREAM_PATHWAY	> Direct p53 effectors	3282.47	3924.68	4050.5	3854.92	3871.88	3837.43	3662.18	4143.06	4294.67	3726.79	3864.86	278.964
BIOCARTA_GSK3_PATHWAY	> Inactivation of Gsk3 by AKT causes accumulation of b-catenin in Alveolar Macrophages	4243.9	3283.41	3358.58	3691.46	4015.32	3652.37	3874.89	4211.03	4184.32	4028.64	3854.39	346.994
PID_TRKR_PATHWAY	> Neurotrophic factor-mediated Trk receptor signaling	3662.9	3990.86	3706.62	3745.83	4034	3901.24	3741.29	4147.59	3652.3	3952.1	3853.47	174.006
KEGG_OTHER_GLYCAN_DEGRADATION	> Other glycan degradation	2298.01	3966.31	3889.23	3844.48	3716.17	4357.19	4101.09	4041.77	4061.6	4082.4	3835.82	567.209
PID_HIF1_TFPATHWAY	> HIF-1-alpha transcription factor network	3064.31	3779.47	3831.03	3569.19	4030.79	4377.83	3570.58	4456.55	4077.14	3582.67	3833.96	418.893
PID_RETINOIC_ACID_PATHWAY	> Retinoic acid receptors-mediated signaling	2759.73	4104.57	3761.96	3772.15	4038.14	3867.18	4141.07	3869.62	3858.62	4154.44	3832.75	405.227
PID_NEPHRIN_NEPH1_PATHWAY	> Nephrin/Neph1 signaling in the kidney podocyte	4077.56	3753.39	3675.99	3877.29	3576.06	3360.97	3667.65	3948.87	3924.18	4390.88	3825.28	286.998
BIOCARTA_CTCF_PATHWAY	> CTCF: First Multivalent Nuclear Factor	4043.11	3512.35	3140.36	3396.53	3741.35	3979.75	3831.54	4242.86	4046.43	4163.12	3809.74	359.67
PID_ARF6_TRAFFICKING_PATHWAY	> Arf6 trafficking events	3165.25	3967.28	3584.11	3757.74	4188.23	3529.9	3843.3	3747.88	4110	4146.53	3804.02	320.343
PID_INTEGRIN5_PATHWAY	> Beta5 beta6 beta7 and beta8 integrin cell surface interactions	-368.05	4086.52	4376.54	4119.33	4238.16	3854.73	4650.65	4686.84	3842.23	4414.88	3790.18	1489.71
PID_CD40_PATHWAY	> CD40/CD40L signaling	3279.7	3874.9	3618.73	3601.12	4050.79	3731.7	3843.18	4151.53	3811.06	3800.71	3776.34	244.099
BIOCARTA_SARS_PATHWAY	> The SARS-coronavirus Life Cycle	3531.06	3601.7	3516.05	4090.85	3602.35	3900.33	3450.47	4165.67	4718.75	3178.68	3775.59	447.967
KEGG_PYRIMIDINE_METABOLISM	> Pyrimidine metabolism	3512.67	3783.3	3858.21	3768.64	3679.54	3747.2	3918.28	3561.64	3868.87	3939.14	3763.75	143.866
KEGG_GLYCOSYLPHOSPHATIDYLINOSITOL_GPI_ANCHOR_BIOSYNTHESIS	> Glycosylphosphatidylinositol(GPI)-anchor biosynthesis	868.209	4384.45	4165.61	3934.21	4110.03	4152.06	4241.67	3837.9	3864.57	3948.99	3750.77	1027.8
PID_IL8_CXCR2_PATHWAY	> IL8- and CXCR2-mediated signaling events	4437.15	3056.04	3399.8	4122.77	3556.21	3264.17	3068.91	3931.26	4338.1	4206.37	3738.08	531.079
KEGG_THYROID_CANCER	> Thyroid cancer	3670.99	4129.43	3593.04	3386.77	4212.67	3536.01	3781.31	3762.65	3466.35	3737.5	3727.67	267.376
BIOCARTA_NKCELLS_PATHWAY	> Ras-Independent pathway in NK cell-mediated cytotoxicity	3264.78	3099.43	3665.96	4185.26	3816.59	3637.74	3325.14	4062.34	4121.52	4080.91	3725.97	393.284
PID_INTEGRIN3_PATHWAY	> Beta3 integrin cell surface interactions	2108.8	3560.52	3533.41	3165.12	3931.64	3913.82	4570.97	4638.91	4080.72	3752.2	3725.61	726.167
ST_GRANULE_CELL_SURVIVAL_PATHWAY	> Granule Cell Survival Pathway is a specific case of more general PAC1 Receptor Pathway.	2085.48	4250.18	4003.34	3582.34	4297.21	4114.27	3225.13	4410.2	3428.95	3828.6	3722.57	695.884
PID_ALPHA_SYNUCLEIN_PATHWAY	> Alpha-synuclein signaling	3608.31	3852.34	3648.02	3933.97	3461.78	3553.95	3244.41	3893.73	4162.13	3833.34	3719.2	266.643
KEGG_GLUTATHIONE_METABOLISM	> Glutathione metabolism	4057.71	3892.52	3592.16	3673.6	3436.6	3925.01	3664.52	3554.14	3659.58	3622.16	3707.8	190.607
KEGG_PENTOSE_PHOSPHATE_PATHWAY	> Pentose phosphate pathway	3952.19	3573.43	3573.39	3964.94	3768.26	3651.88	3835.56	3769.69	3181.03	3721.86	3699.22	227.512
SA_PROGRAMMED_CELL_DEATH	> Programmed cell death, or apoptosis, eliminates damaged or unneeded cells.	3060.7	3161.05	2972.63	3411.72	2988.35	4469.57	4184.29	4599.58	4062.28	3907.4	3681.76	634.626
PID_INTEGRIN1_PATHWAY	> Beta1 integrin cell surface interactions	2261.08	3522.69	3473.93	3241.06	3833.87	3745.24	4446.37	4337.09	4334.3	3556.48	3675.21	646.647
BIOCARTA_IL22BP_PATHWAY	> IL22 Soluble Receptor Signaling Pathway	2689.91	3576.09	3137.67	3742.15	3797.45	3908.77	3684.76	4024.87	4277.37	3888.07	3672.71	456.285
PID_PS1_PATHWAY	> Presenilin action in Notch and Wnt signaling	3198.47	3547.45	3531.86	3962.04	3989.49	3484.65	3752.01	3892.03	3722.09	3644.55	3672.46	244.377
PID_TAP63_PATHWAY	> Validated transcriptional targets of TAp63 isoforms	2918.1	3662.31	3582.53	3720.93	3986.36	4004.93	3748.27	3759.03	3998.46	3328.16	3670.91	337.755
KEGG_PRION_DISEASES	> Prion diseases	3719.67	3281.37	3755.09	3726.21	3634.82	3593.43	3615.3	4163.99	3831.67	3384.13	3670.57	241.725
BIOCARTA_KERATINOCYTE_PATHWAY	> Keratinocyte Differentiation	3467.64	3508.69	3643.55	3890.16	3857.01	3231.21	3648.06	3801.51	3594.06	4047.49	3668.94	237.973
PID_ER_NONGENOMIC_PATHWAY	> Plasma membrane estrogen receptor signaling	4140.95	3272.32	3507.07	3832.33	3434.7	3011.78	3529.26	3831.66	3983.69	3976.93	3652.07	358.514
PID_MAPK_TRK_PATHWAY	> Trk receptor signaling mediated by the MAPK pathway	3965.78	3896.54	3562.06	3559.11	3624.03	3408.07	3525.78	3626.07	3562.28	3716.05	3644.58	171.094
KEGG_FRUCTOSE_AND_MANNOSE_METABOLISM	> Fructose and mannose metabolism	4220.48	3293.84	3753.68	3858.19	3086.37	3725.59	3357.48	3494.89	3874.99	3729.01	3639.45	332.526
PID_TCR_PATHWAY	> TCR signaling in na&#xef;ve CD4+ T cells	3534.86	2977.46	3285.05	3988.43	3859.44	3217.91	2673.16	3843.57	4704.44	4222.38	3630.67	612.034
PID_IL3_PATHWAY	> IL3-mediated signaling events	4054.2	3277.73	3456.16	3693.58	3424.74	3284.39	3568.35	3974.62	3694.43	3600.68	3602.89	262.489
KEGG_PYRUVATE_METABOLISM	> Pyruvate metabolism	3947.76	3334.22	3522.75	3891.61	3289.48	3777.23	3625.51	3578.96	3514.2	3492.08	3597.38	218.693
KEGG_MTOR_SIGNALING_PATHWAY	> mTOR signaling pathway	3843.5	3594.87	3330.04	3612.78	3616.96	3336.2	3469.58	3692.3	3631.06	3817.33	3594.46	175.011
BIOCARTA_CBL_PATHWAY	> CBL mediated ligand-induced downregulation of EGF receptors	5270.69	2868.52	2582.48	4368.44	3470.54	3380.12	2980.78	3796.63	3394.71	3703.71	3581.66	780.943
PID_HDAC_CLASSIII_PATHWAY	> Signaling events mediated by HDAC Class III	3287.99	3444.97	4005.08	3630.24	3311.44	3598.04	3705.1	3610.4	3782.37	3431.68	3580.73	220.78
BIOCARTA_BARRESTIN_SRC_PATHWAY	> Roles of fl-arrestin-dependent Recruitment of Src Kinases in GPCR Signaling	5521.55	3115.68	3277.73	3481.12	3187.01	3195.13	3291.09	3555	3263.22	3860.48	3574.8	718.933
KEGG_SELENOAMINO_ACID_METABOLISM	> Selenoamino acid metabolism	3036.48	3604.46	3485.07	3276.01	3653.05	3921.79	3810.77	3408.35	3813.35	3711.05	3572.04	273.515
PID_SYNDECAN_1_PATHWAY	> Syndecan-1-mediated signaling events	2668.19	3083.03	3379.28	3239.11	3943.09	3289.46	4110.21	4409.83	4137.58	3169.63	3542.94	566.316
BIOCARTA_TOLL_PATHWAY	> Toll-Like Receptor Pathway	3467.44	3149.71	3169.43	3617.56	3645.32	3426.13	3599.78	3511.65	3919.08	3846.19	3535.23	250.907
BIOCARTA_PGC1A_PATHWAY	> Regulation of PGC-1a	4908.87	3549.44	3600.5	3531.28	3315.2	3479.65	2847.63	3408.07	3087.32	3507.97	3523.59	540.764
KEGG_VIRAL_MYOCARDITIS	> Viral myocarditis	3282.67	3235.6	3538.87	3660.84	3636.7	3426.09	3008.74	3651.98	3934.6	3774.16	3515.03	277.867
KEGG_VALINE_LEUCINE_AND_ISOLEUCINE_BIOSYNTHESIS	> Valine, leucine and isoleucine biosynthesis	3615.85	3323.88	3244.24	3418.36	3799.98	3113.06	3685.38	3657.99	3504.77	3740.15	3510.37	229.05
PID_RAC1_REG_PATHWAY	> Regulation of RAC1 activity	3933.25	3374.18	2710.86	3647.05	3752.42	3077.78	3439.58	3568.25	3706.88	3773.95	3498.42	367.577
PID_ATM_PATHWAY	> ATM pathway	3481.32	3525.06	3333.94	3534.51	3407.33	3513.32	3392.61	3161.87	3723.5	3773.93	3484.74	178.586
KEGG_PROSTATE_CANCER	> Prostate cancer	3948.53	3281.16	3263.71	3390.54	3489.63	3293.11	3516.11	3536.28	3322.9	3678.94	3472.09	215.241
PID_LYSOPHOSPHOLIPID_PATHWAY	> LPA receptor mediated events	4091.88	3421.63	3580.74	3402.5	3459.73	2798.28	3249.75	3605.23	3609.19	3497.96	3471.69	323.888
PID_ALK1_PATHWAY	> ALK1 signaling events	4752.85	3304.78	2989.8	3113.59	3513.01	3178.58	3396.96	3754.95	3462.07	3157.34	3462.39	505.653
PID_TOLL_ENDOGENOUS_PATHWAY	> Endogenous TLR signaling	4260.55	2428.84	2949.58	3514.48	3011.39	2826.76	3426.36	3739.37	4659.7	3792.83	3460.99	683.06
KEGG_GLYCOSPHINGOLIPID_BIOSYNTHESIS_GANGLIO_SERIES	> Glycosphingolipid biosynthesis - ganglio series	286.594	3730.87	3769.52	3633.75	4090.35	3740.26	3662.52	3949.11	3833.08	3885.21	3458.13	1122.79
KEGG_BLADDER_CANCER	> Bladder cancer	3373.54	3317.5	3435.53	3086.67	3796.91	3269.46	3515.06	3399.65	3821.71	3508.72	3452.48	225.311
PID_KIT_PATHWAY	> Signaling events mediated by Stem cell factor receptor (c-Kit)	3785.41	2800.18	3124.37	3484.18	3593.24	3336.09	3066.51	3670.01	3903.02	3754.29	3451.73	360.357
SIG_CHEMOTAXIS	> Genes related to chemotaxis	4087.48	3124.67	2959.01	3271.21	3574.05	3328.97	3533.05	3608.07	3162.95	3821.99	3447.14	344.459
PID_INTEGRIN_A9B1_PATHWAY	> Alpha9 beta1 integrin signaling events	1965.7	3529.36	3697.11	3259.12	3491.84	3808	3076.02	4186.02	3941.31	3494.12	3444.86	611.148
ST_G_ALPHA_S_PATHWAY	> G alpha s Pathway	3340.4	3547.96	3283.31	3393.49	3818.86	3605.76	2980.54	4167.1	2871.32	3406.19	3441.49	377.653
KEGG_DNA_REPLICATION	> DNA replication	2646.45	3620.76	3708.1	3304.59	3681.03	3555.9	3537.83	3336.5	3328.45	3600.38	3432	313.039
BIOCARTA_BARR_MAPK_PATHWAY	> Role of fl-arrestins in the activation and targeting of MAP kinases	5400.39	2914.22	2993.38	3246.47	3166.14	3078.79	3321.33	3543.84	2828.86	3749.67	3424.31	749.353
BIOCARTA_PML_PATHWAY	> Regulation of transcriptional activity by PML	3056.89	3220.83	3582.69	3416.21	3662.14	2984.29	3567.53	3441.3	3519.79	3471.42	3392.31	229.402
PID_SMAD2_3NUCLEAR_PATHWAY	> Regulation of nuclear SMAD2/3 signaling	2848.61	3503.18	3256.83	3555.48	3572.98	3302.6	3588.35	3539.29	3304.01	3445.46	3391.68	227.113
PID_ANGIOPOIETIN_RECEPTOR_PATHWAY	> Angiopoietin receptor Tie2-mediated signaling	3778.44	3193.45	2542.21	3171.82	3660.98	3081.61	4069.13	3551.77	3263.81	3528.38	3384.16	427.722
BIOCARTA_MCALPAIN_PATHWAY	> mCalpain and friends in Cell motility	4011.98	2901.72	2843.16	3515.77	3573.74	3168.37	3484.54	3590.93	3297.2	3333.99	3372.14	346.549
KEGG_NON_SMALL_CELL_LUNG_CANCER	> Non-small cell lung cancer	3847.67	3287.56	3040.34	3529.92	3295.78	3261.58	3262.26	3071.49	3193.61	3869.6	3365.98	292.071
KEGG_APOPTOSIS	> Apoptosis	3243.31	3207.32	3333.66	3291.94	3413.28	3229.52	3419.8	3732.68	3362	3332.38	3356.59	151.011
BIOCARTA_EGFR_SMRTE_PATHWAY	> Map Kinase Inactivation of SMRT Corepressor	4301.7	3976.86	2821.62	3064.07	3543.94	3731.5	3741.6	3529.91	2225.2	2593.13	3352.96	655.441
BIOCARTA_TID_PATHWAY	> Chaperones modulate interferon Signaling Pathway	2450.66	3146.84	3295.25	3542.9	3293.57	3505.55	3475.3	3729.27	3544.44	3543.1	3352.69	357.808
BIOCARTA_MPR_PATHWAY	> How Progesterone Initiates Oocyte Membrane	4394.04	3075.89	3058.1	3187.72	3469.9	3179.64	3225.18	3362.05	3210.8	3358.79	3352.21	388.047
PID_ERA_GENOMIC_PATHWAY	> Validated nuclear estrogen receptor alpha network	3159.12	3327.05	3260.03	3295.98	3309.64	3492.39	3433.39	3508.87	3395.77	3315	3349.72	108.213
KEGG_FOCAL_ADHESION	> Focal adhesion	2862.92	3081.76	3169.16	3198.76	3469.2	3271.07	3598.65	3689.7	3475.27	3539.95	3335.64	260.8
BIOCARTA_CELL2CELL_PATHWAY	> Cell to Cell Adhesion Signaling	3116.84	3141.17	3351	3327.13	3397.26	3468.9	3579.29	3268.41	3567.7	3119.5	3333.72	173.836
PID_WNT_CANONICAL_PATHWAY	> Canonical Wnt signaling pathway	3478.44	3055.32	3058.07	3235.54	3667.13	2866.86	3468.33	3509.66	3361.91	3575.73	3327.7	262.735
BIOCARTA_THELPER_PATHWAY	> T Helper Cell Surface Molecules	1360.17	1831.82	3457.25	4129.19	4290.17	3063.33	848.956	4080.17	5805.26	4392.78	3325.91	1554.47
BIOCARTA_IL7_PATHWAY	> IL-7 Signal Transduction	1734.84	2746.96	2841.08	3653.96	3563.07	3508.69	3026.63	4126.37	4136.35	3860.2	3319.81	743.207
KEGG_P53_SIGNALING_PATHWAY	> p53 signaling pathway	2961.34	3299.85	3122.31	3336.61	3494.14	3436.33	3294.82	3250.15	3603.94	3339.09	3313.86	182.082
PID_INTEGRIN4_PATHWAY	> Alpha6 beta4 integrin-ligand interactions	-1123.22	3845.18	3709.64	3175.39	3933.91	3541.74	4611.41	4008.74	3784.9	3632.32	3312	1601.11
BIOCARTA_MONOCYTE_PATHWAY	> Monocyte and its Surface Molecules	2477.52	2732.1	2674.68	2955.22	3040.74	2732.22	2780.15	4004.31	5955.18	3657.74	3300.99	1045.77
KEGG_MISMATCH_REPAIR	> Mismatch repair	2764.51	3505.84	3411.86	3123.11	3576.85	3480.7	3384.32	3188.83	3113.23	3426.06	3297.53	247.747
BIOCARTA_CREB_PATHWAY	> Transcription factor CREB and its extracellular signals	4717.9	3219.79	3002.11	3287.71	3430.78	2960.26	3028.38	3332.92	2430.41	3555.99	3296.62	590.174
KEGG_NOTCH_SIGNALING_PATHWAY	> Notch signaling pathway	2608.26	3460.27	3306.09	3236.25	3710.85	3240.9	3068.9	3402.33	3560.29	3325.57	3291.97	300.41
PID_P38_GAMMA_DELTA_PATHWAY	> Signaling mediated by p38-gamma and p38-delta	5430.17	3204.12	3641.27	2512.82	3038.65	2873.28	2608.51	2794.48	3519.02	3209.16	3283.15	838.014
BIOCARTA_CHREBP2_PATHWAY	> Regulation And Function Of ChREBP in Liver	3577.66	3384.94	3026.86	3151.26	3353.55	3466.4	3486.17	3437.9	2834.53	2933.07	3265.23	259.162
BIOCARTA_ARF_PATHWAY	> Tumor Suppressor Arf Inhibits Ribosomal Biogenesis	3923.94	2919.73	2607.27	2579.85	3415.25	2602.78	4019.04	3306.48	3675.2	3583.07	3263.26	553.399
BIOCARTA_HSP27_PATHWAY	> Stress Induction of HSP Regulation	2545.3	3236.69	3458.16	3493.69	3596.54	3236.42	3467.25	3486.65	3055.06	2999.89	3257.56	320.232
KEGG_ONE_CARBON_POOL_BY_FOLATE	> One carbon pool by folate	2542.13	3500.43	3347.22	3385.71	3518.92	3374.87	3386.1	3260.15	2700.1	3454.53	3247.02	340.315
ST_GA13_PATHWAY	> G alpha 13 Pathway	2954.87	3224.45	3517.61	3048.94	3390.81	3228.93	3017.71	3266.72	3230.48	3422.14	3230.27	182.703
BIOCARTA_TGFB_PATHWAY	> TGF beta signaling pathway	4142.66	3185.53	3311.47	2926.18	4140.26	2941.6	2658.73	3341.47	2625.61	2977.86	3225.14	538.827
ST_DIFFERENTIATION_PATHWAY_IN_PC12_CELLS	> Differentiation Pathway in PC12 Cells; this is a specific case of PAC1 Receptor Pathway.	2770.91	3444.41	3259.51	3173.44	3400.34	3182.65	2929.76	3922.68	2762.84	3140.79	3198.73	346.159
PID_CXCR3_PATHWAY	> CXCR3-mediated signaling events	3419.15	3165.86	3001.87	3014.94	3278.85	2746.15	2751.1	3270.65	3533.42	3798.5	3198.05	335.117
PID_REELIN_PATHWAY	> Reelin signaling pathway	2908.83	3575.57	3455.11	3035.52	3196.73	3119.11	3245.18	3192.89	2877.84	3372.05	3197.88	226.067
KEGG_SMALL_CELL_LUNG_CANCER	> Small cell lung cancer	2349.52	3170.69	3069.24	3072.31	3524.54	3185.44	3342.93	3444.6	3164.84	3586.52	3191.06	348.523
PID_AP1_PATHWAY	> AP-1 transcription factor network	2734.79	3203.77	3341.37	3234.82	3394.93	2746.48	3282	3586.49	3465.36	2881.99	3187.2	299.504
PID_AMB2_NEUTROPHILS_PATHWAY	> amb2 Integrin signaling	2913.36	2926.69	3068.15	3241.23	3095.31	2967.04	2949.96	3332.77	3954.27	3339.09	3178.79	317.121
ST_INTERLEUKIN_4_PATHWAY	> Interleukin 4 (IL-4) Pathway	2435.8	3037.58	2748.48	3301.64	3368.41	3439.51	2899.81	3436.81	4002.01	3107.71	3177.78	435.036
BIOCARTA_AKAPCENTROSOME_PATHWAY	> Protein Kinase A at the Centrosome	4479.48	3018.52	2564.17	2849.28	3520.85	2990.33	3046.57	3356.66	2980.43	2942.28	3174.86	527.109
KEGG_PEROXISOME	> Peroxisome	2719.82	3393.86	3387.38	3237.25	3174.23	3314.66	3431.39	3064.86	2730.67	3287.06	3174.12	260.646
BIOCARTA_DREAM_PATHWAY	> Repression of Pain Sensation by the Transcriptional Regulator DREAM	3192.76	3369.69	2982.59	3445.47	3249.51	2724.75	3181.47	3846.17	2474.78	3178.21	3164.54	379.534
KEGG_NON_HOMOLOGOUS_END_JOINING	> Non-homologous end-joining	3132.17	3405.28	2915.64	2739.97	2949.37	3405.81	2961.78	2932.64	3610.97	3481.01	3153.46	297.927
PID_NOTCH_PATHWAY	> Notch signaling pathway	2546.71	3144.57	3041.14	3014.22	3324.43	3176.07	3172.4	3377.3	3355.35	3146.28	3129.85	239.367
PID_VEGF_VEGFR_PATHWAY	> VEGF and VEGFR signaling network	-697.266	3280.88	3188.63	2936	3594.85	3093.57	4610.97	3848.85	3701.44	3634.31	3119.22	1422.79
BIOCARTA_CACAM_PATHWAY	> Ca++/ Calmodulin-dependent Protein Kinase Activation	4625.72	3145.07	3192.87	3301.37	2838.71	3031.01	2199.44	3026.67	2410.46	3419.8	3119.11	653.413
PID_ANTHRAX_PATHWAY	> Cellular roles of Anthrax toxin	2713.35	2735.98	3494.54	3158.15	3004.1	3215.12	2998.41	3382.28	3336.27	3120.21	3115.84	259.751
ST_STAT3_PATHWAY	> STAT3 Pathway	2101.4	2736.83	2999.38	3250.69	3508.81	2702.56	3150.94	3681.6	3535.45	3301.98	3096.96	478.213
KEGG_ALLOGRAFT_REJECTION	> Allograft rejection	2432.69	2336.74	3258.06	3474.49	3346.88	2844.17	2441.12	3164.03	4274.36	3393.56	3096.61	598.414
PID_THROMBIN_PAR1_PATHWAY	> PAR1-mediated thrombin signaling events	3346	2687.51	2926.67	3233.19	2823.61	2631.01	2725.05	3349.64	3441.31	3612.04	3077.6	357.672
PID_P73PATHWAY	> p73 transcription factor network	2071.59	3053.71	3035.74	2991.75	3213.85	3168.42	3193.03	3300.21	3525.51	3188.91	3074.27	383.6
BIOCARTA_TCYTOTOXIC_PATHWAY	> T Cytotoxic Cell Surface Molecules	482.767	1853.33	3457.75	3828.89	4120.64	2957.53	388.111	3966.01	5528.37	4147.57	3073.1	1673.88
KEGG_ERBB_SIGNALING_PATHWAY	> ErbB signaling pathway	3687.11	3074.39	2899.63	3071.67	3219	2935.41	2856.04	3179.14	2562.55	3144.58	3062.95	292.584
PID_SYNDECAN_3_PATHWAY	> Syndecan-3-mediated signaling events	2467.73	3158.15	3048.69	3342.45	3189.6	3255.53	1879.29	3449.26	3048.72	3540.58	3038	501.906
KEGG_GLIOMA	> Glioma	4068.9	2705.55	2631.55	3140.95	2887.59	2999.99	2698.53	2930.98	2759.28	3444.78	3026.81	439.916
PID_CD8_TCR_PATHWAY	> TCR signaling in na&#xef;ve CD8+ T cells	1980.76	2465.96	2938.05	3553.46	3351.47	2635.9	1907.8	3338.01	4320.92	3756.42	3024.87	782.323
KEGG_TERPENOID_BACKBONE_BIOSYNTHESIS	> Terpenoid backbone biosynthesis	2783.13	2809.19	4027.69	2661.23	3065.2	2702.46	2859.98	2695.14	3395.42	3211.34	3021.08	428.985
PID_RXR_VDR_PATHWAY	> RXR and RAR heterodimerization with other nuclear receptor	1907.03	3325.59	2740.8	3049.49	3212.44	2930.76	3308.23	3308.63	3266.81	2977.56	3002.73	432.31
BIOCARTA_AKAP95_PATHWAY	> AKAP95 role in mitosis and chromosome dynamics	3593.42	2876.72	2555.03	2656.64	3138.82	3038.59	2910.07	3340.88	2547.07	3081.5	2973.87	338.828
KEGG_TYPE_I_DIABETES_MELLITUS	> Type I diabetes mellitus	2205.63	2238.52	3310.9	3161.92	3168.3	3113.15	2172.41	3023.46	3870.54	3172.05	2943.69	559.37
PID_ENDOTHELIN_PATHWAY	> Endothelins	2412.04	2950.97	2749.03	3105.46	3009.67	2560.03	3063.07	3237.1	3293.11	3027.74	2940.82	284.357
KEGG_GRAFT_VERSUS_HOST_DISEASE	> Graft-versus-host disease	2323.47	2034.31	3419.19	3641.01	2902.91	2790.93	2037.76	3086.25	3863.09	3276.61	2937.55	645.134
BIOCARTA_PS1_PATHWAY	> Presenilin action in Notch and Wnt signaling	3216.87	2701.33	2947.62	3154.94	3130.67	2457.16	2533.98	2906.39	3338.99	2932.31	2932.03	293.251
PID_PTP1B_PATHWAY	> Signaling events mediated by PTP1B	3314.91	2602.8	2504.61	3098.41	2877.43	2615.39	2747.79	2997.38	3300.19	3180.19	2923.91	298.753
BIOCARTA_RAC1_PATHWAY	> Rac 1 cell motility signaling pathway	2837.82	2398.06	2211.19	3263.29	3002.55	3042.16	3073.25	3376.61	2765.71	3178	2914.86	371.671
KEGG_GLYCOSAMINOGLYCAN_BIOSYNTHESIS_KERATAN_SULFATE	> Glycosaminoglycan biosynthesis - keratan sulfate	1911.16	3192.37	3819.48	3045.62	3328.33	2268.87	3199.8	2502.39	2711.59	2940.24	2891.98	557.393
KEGG_CELL_CYCLE	> Cell cycle	2709.14	2847.68	2909.12	2788.6	3231.16	2906.06	2666.61	2815.43	2837.61	3195.5	2890.69	186.584
KEGG_ARGININE_AND_PROLINE_METABOLISM	> Arginine and proline metabolism	2943.7	2877.75	3201.98	2951.15	2856.66	3231.34	2751.2	2945.94	2516.54	2620.95	2889.72	225.088
BIOCARTA_SKP2E2F_PATHWAY	> E2F1 Destruction Pathway	5044.2	2470.02	3679.34	2882.42	2749.57	2692.65	2045.06	2582.5	2018.53	2695.84	2886.01	888.457
KEGG_INSULIN_SIGNALING_PATHWAY	> Insulin signaling pathway	3465.76	2915.46	2588.06	2862.07	2759.21	2906.89	2770.01	3010.7	2632.13	2863.49	2877.38	244.054
PID_RAS_PATHWAY	> Regulation of Ras family activation	3563.34	2600.23	3018.3	2970.42	2875.15	2642.37	2398.83	2849.51	2944.23	2909.84	2877.22	310.272
BIOCARTA_HDAC_PATHWAY	> Control of skeletal myogenesis by HDAC and calcium/calmodulin-dependent kinase (CaMK)	3821.14	2695.17	2624.77	2957.62	2533.06	2333.6	2654.45	2825.65	2897.78	3203.82	2854.71	416.68
BIOCARTA_GH_PATHWAY	> Growth Hormone Signaling Pathway	3808.26	2456.67	2281.42	2989.29	2737.56	2579.81	2818.62	2775.47	2678.92	3385.09	2851.11	450.114
BIOCARTA_PPARA_PATHWAY	> Mechanism of Gene Regulation by Peroxisome Proliferators via PPARa(alpha)	2263.9	2988.83	2852.75	3002.59	2994.91	2778.5	3044.32	3315.82	2558.14	2696.61	2849.64	293.569
BIOCARTA_CSK_PATHWAY	> Activation of Csk by cAMP-dependent Protein Kinase Inhibits Signaling through the T Cell Receptor	2714.03	2239.88	2571.54	2939.64	3201.48	2333	1722.22	3543.73	3724.61	3155.02	2814.51	620.545
KEGG_BASAL_TRANSCRIPTION_FACTORS	> Basal transcription factors	2908.3	2869.64	2608.33	2402.09	3061.83	2846.84	3076.84	2739.78	2535.31	2996.4	2804.54	228.789
KEGG_ANTIGEN_PROCESSING_AND_PRESENTATION	> Antigen processing and presentation	2684.73	2438.31	2615.94	3234.46	2896.39	2757.2	2247.14	2801.01	3026.05	3194.62	2789.59	314.335
PID_RB_1PATHWAY	> Regulation of retinoblastoma protein	3375.41	2692.06	2535.64	2655.49	2992.73	2851.93	2825.85	2746.91	2616.92	2568.93	2786.19	249.855
PID_SHP2_PATHWAY	> SHP2 signaling	1824.59	2721.02	2521.04	2475	3176.25	2781.42	2768.16	3296.79	3062.01	3199.71	2782.6	441.741
ST_WNT_BETA_CATENIN_PATHWAY	> Wnt/beta-catenin Pathway	3199.73	2455.36	2237.97	2825.68	2994.67	2605.6	3360	2871.92	2637.88	2569.75	2775.86	343.678
PID_IL5_PATHWAY	> IL5-mediated signaling events	2400.83	2765.61	1668.95	3093.9	2622.08	2545.78	3062.08	3214.04	2898.87	3443.83	2771.6	503.188
BIOCARTA_RANKL_PATHWAY	> Bone Remodelling	1726.32	2557.87	3138.26	2654.45	3174.03	2707.02	2797.62	3143.89	2729.84	2769.05	2739.83	419.46
BIOCARTA_G2_PATHWAY	> Cell Cycle: G2/M Checkpoint	2683.61	2644.94	2636.57	2949.56	2667.46	2739.34	2560.17	2384.31	2826.24	3285.72	2737.79	244.073
ST_T_CELL_SIGNAL_TRANSDUCTION	> T Cell Signal Transduction	2356.49	2446.66	2750.65	2780.07	3019.19	2472.26	1553.44	2925.91	3618.13	3411.02	2733.38	581.942
PID_TXA2PATHWAY	> Thromboxane A2 receptor signaling	2847.67	2250.58	2486.59	2847.78	2577.2	2197.33	2397.9	2927.52	3650.99	3133.62	2731.72	445.257
BIOCARTA_BLYMPHOCYTE_PATHWAY	> B Lymphocyte Cell Surface Molecules	4576.85	989.423	2237.09	2594.45	2313.34	1945.8	1173.84	2812.89	4552.08	4026.38	2722.22	1287.5
KEGG_NOD_LIKE_RECEPTOR_SIGNALING_PATHWAY	> NOD-like receptor signaling pathway	3026.36	2015.61	3165.48	2623.5	2816.63	2226.19	2298.21	2779.81	3266	2806.97	2702.48	412.992
KEGG_INOSITOL_PHOSPHATE_METABOLISM	> Inositol phosphate metabolism	3101.32	2728.71	2626.19	2652	2424.19	2666.63	2514.2	2710.29	2775.14	2697.63	2689.63	178.271
PID_GLYPICAN_1PATHWAY	> Glypican 1 network	2390.44	2383.21	2784.72	2585.21	2485.77	2757.51	2587.25	3075.42	3457.48	2363.42	2687.04	350.362
PID_IL2_STAT5_PATHWAY	> IL2 signaling events mediated by STAT5	1499.45	2192.89	2041.06	2927.31	3423.95	2682.8	2491.27	3055.01	3255.77	3197.46	2676.7	617.277
KEGG_LEUKOCYTE_TRANSENDOTHELIAL_MIGRATION	> Leukocyte transendothelial migration	2442.02	2305.98	2462.03	2880.33	2673.28	2722.51	2260.88	2902.45	3073.07	2927.37	2664.99	283.746
PID_IL12_2PATHWAY	> IL12-mediated signaling events	1281.57	2005.12	3165.16	2922.05	3074.91	2377.28	1656.04	3072.25	3843.4	2894.39	2629.22	783.769
PID_CMYB_PATHWAY	> C-MYB transcription factor network	2525.21	2483	2427.73	2654.88	2684.77	2443.56	2016.32	2772.87	3031.17	2831.34	2587.08	277.281
KEGG_GLYCOSAMINOGLYCAN_BIOSYNTHESIS_CHONDROITIN_SULFATE	> Glycosaminoglycan biosynthesis - chondroitin sulfate	-1248.76	3578.48	2482.39	2758.08	2878.23	2917.44	3107.94	3136.32	2973.75	3276.74	2586.06	1379.56
KEGG_GLYCOSAMINOGLYCAN_DEGRADATION	> Glycosaminoglycan degradation	273.945	3100.73	2538.38	2522.27	2502.35	3067.27	3176.62	2651.9	3143.94	2776.17	2575.36	853.424
BIOCARTA_VITCB_PATHWAY	> Vitamin C in the Brain	153.705	2239.68	2338.07	1759.57	2310.8	3880.42	3730.12	4189.26	2474.39	2670.85	2574.69	1175.18
BIOCARTA_IL1R_PATHWAY	> Signal transduction through IL1R	2531.92	2235.11	2996.99	2342.05	2703.02	2652.15	2153.03	3062.72	2495.3	2527.27	2569.96	297.464
SIG_PIP3_SIGNALING_IN_B_LYMPHOCYTES	> Genes related to PIP3 signaling in B lymphocytes	3237.08	1899.12	1948.75	2398.79	2814.06	2319.06	2547.48	2635.28	3188.87	2666.8	2565.53	450.902
PID_INTEGRIN_CS_PATHWAY	> Integrin family cell surface interactions	1076.76	2254.31	2260.96	2733.52	2952.27	2320.66	2493.48	2836.62	3427.9	3135.26	2549.18	648.765
KEGG_CYSTEINE_AND_METHIONINE_METABOLISM	> Cysteine and methionine metabolism	4336.87	2105.83	2339.49	2352.09	2246.51	2566.74	2632.33	2172.89	2375.07	2268.43	2539.63	651.822
BIOCARTA_PITX2_PATHWAY	> Multi-step Regulation of Transcription by Pitx2	2256.71	2353.52	1933.02	2506.03	2927.51	2109.45	2931	2795.64	2652.08	2916.98	2538.2	364.084
BIOCARTA_G1_PATHWAY	> Cell Cycle: G1/S Check Point	4232.58	2034.77	2136.33	2171.94	2895.91	2745.9	2325.99	2220.65	2009.02	2556.91	2533	668.089
ST_G_ALPHA_I_PATHWAY	> G alpha i Pathway	2182.67	2402.71	2356.78	2424.27	2900.41	2663.44	2344.64	2605.59	2397.43	2784.21	2506.22	223.519
KEGG_T_CELL_RECEPTOR_SIGNALING_PATHWAY	> T cell receptor signaling pathway	2250.25	2221.69	2434.18	2571.75	2817.05	2064.48	1708.4	2761.22	3047.81	2880.98	2475.78	418.165
PID_ATF2_PATHWAY	> ATF-2 transcription factor network	2284.57	2315	3096.26	2443.34	2573.73	2025.88	2259.76	2850.2	2606.51	2212.02	2466.73	322.001
BIOCARTA_BAD_PATHWAY	> Regulation of BAD phosphorylation	3099.04	2147.34	2061.68	2441.15	2491.6	2227.73	2304.53	2939.16	2312.13	2624.88	2464.92	337.089
KEGG_AMYOTROPHIC_LATERAL_SCLEROSIS_ALS	> Amyotrophic lateral sclerosis (ALS)	3474.05	2579.19	2438.84	2253.93	2149.31	1893.8	2722.55	2277	2402.93	2404.82	2459.64	423.118
ST_GA12_PATHWAY	> G alpha 12 Pathway	1655.69	2600.88	2479.04	2120.28	2730.81	2182.48	2466.71	2914.72	2538.1	2855.56	2454.43	380.345
KEGG_ALANINE_ASPARTATE_AND_GLUTAMATE_METABOLISM	> Alanine, aspartate and glutamate metabolism	2781.07	2356.92	2681.64	2608.72	2353.25	2370.93	2342.62	2311.83	2185.81	2519.64	2451.24	187.967
BIOCARTA_AHSP_PATHWAY	> Hemoglobin's Chaperone	2786.17	4063.58	3187.45	996.69	3663.77	897.8	734.24	4124.12	2102.24	1930.19	2448.63	1307.79
KEGG_REGULATION_OF_ACTIN_CYTOSKELETON	> Regulation of actin cytoskeleton	2936.85	2125.99	2129.46	2278.76	2537.66	2350.54	2410.41	2452.35	2308.13	2531.85	2406.2	235.908
BIOCARTA_TALL1_PATHWAY	> TACI and BCMA stimulation of B cell immune responses.	464.111	1767.85	2964.74	2353.27	2099.45	2564.93	1938.15	2848.15	3535.45	3468.76	2400.49	908.697
BIOCARTA_CELLCYCLE_PATHWAY	> Cyclins and Cell Cycle Regulation	3098.4	2144.38	2188.56	2340.09	2653.61	2664.1	2171.62	2199.5	2145.01	2359.91	2396.52	315.23
BIOCARTA_BARRESTIN_PATHWAY	> fl-arrestins in GPCR Desensitization	4584.58	1943.9	2031.72	2256.79	1828.91	1935.33	2154.33	2401.86	1845.58	2666.01	2364.9	823.596
KEGG_FATTY_ACID_METABOLISM	> Fatty acid metabolism	3003.41	2162.36	2071.69	2395	2315.95	2253.48	2519.92	2353.3	2158.4	2232.12	2346.56	264.886
PID_AR_TF_PATHWAY	> Regulation of Androgen receptor activity	1368.57	2322.59	2481.61	2513.16	2478.39	2400.08	2694.81	2523.13	2392.32	2267.64	2344.23	362.706
KEGG_NICOTINATE_AND_NICOTINAMIDE_METABOLISM	> Nicotinate and nicotinamide metabolism	2471.03	2247.34	2368.85	2373.47	1872.13	2407.72	1915.51	2846.22	2669.89	2198.99	2337.11	301.162
BIOCARTA_AKAP13_PATHWAY	> Rho-Selective Guanine Exchange Factor AKAP13 Mediates Stress Fiber Formation	4225.1	2399.47	1875.32	1569.93	2657.89	1999.62	2176.32	2618.62	1905.6	1927.7	2335.56	748.77
KEGG_GLYCOLYSIS_GLUCONEOGENESIS	> Glycolysis / Gluconeogenesis	3523.52	1859.59	1919.63	2425.22	2059.41	2299.6	2210.65	2298.01	2357.56	2121.83	2307.5	465.676
KEGG_GALACTOSE_METABOLISM	> Galactose metabolism	3604.42	1953.67	2441.45	2154.81	2110.52	2120.51	2035.19	2130.7	2383.54	2079.54	2301.43	481.319
BIOCARTA_MYOSIN_PATHWAY	> PKC-catalyzed phosphorylation of inhibitory phosphoprotein of myosin phosphatase	3111.11	1889.33	1888.49	2288.4	2443.59	1967.37	2185.21	2471.34	2205.31	2533.88	2298.4	370.205
BIOCARTA_CARM1_PATHWAY	> Transcription Regulation by Methyltransferase of CARM1	2665.43	2539.15	1734.95	1905	2861.37	1999.17	2713.35	2913.59	1489.8	1902.65	2272.45	519.158
PID_E2F_PATHWAY	> E2F transcription factor network	2267.48	2223.03	1981.44	2132.17	2274.67	2454.83	2323.94	2256.72	2098.03	2655.82	2266.81	188.583
PID_IL12_STAT4_PATHWAY	> IL12 signaling mediated by STAT4	1089.64	1661.31	2698.78	2475.64	2900.53	1841	1149.47	2559.75	3298.01	2908.18	2258.23	772.712
KEGG_PHOSPHATIDYLINOSITOL_SIGNALING_SYSTEM	> Phosphatidylinositol signaling system	2679.75	2352.53	2183.16	2226.61	2074.61	2078.49	2064.71	2220.8	2383.43	2263.51	2252.76	186.633
PID_REG_GR_PATHWAY	> Glucocorticoid receptor regulatory network	2211.38	2151.45	2357.31	2129.72	2591.02	1995.84	2099.03	2408.98	2290.58	2241.42	2247.67	172.503
PID_AURORA_B_PATHWAY	> Aurora B signaling	2514.23	1997.64	1669.03	1885.43	2449.06	2375.45	2271.56	1915.42	2275.29	3108.7	2246.18	409.548
BIOCARTA_SPPA_PATHWAY	> Aspirin Blocks Signaling Pathway Involved in Platelet Activation	3899.82	1811.11	1497.9	2303.84	2021.06	1718.56	1822.19	2536.4	1861.58	2699.96	2217.24	701.234
PID_FGF_PATHWAY	> FGF signaling pathway	2311.8	2233.8	2123.32	2283.49	2464.71	2069.35	1816.92	2397.78	1927.09	2511.73	2214	228.327
PID_ERBB4_PATHWAY	> ErbB4 signaling events	2625.68	2158.51	1875.87	1994.83	2493.65	2005.51	2692.46	2313.89	1912.32	2001.22	2207.39	303.928
PID_IL8_CXCR1_PATHWAY	> IL8- and CXCR1-mediated signaling events	2969.76	1422.42	1988.36	2649.79	1805.17	1401.98	1514.53	2258.16	3104.57	2807.74	2192.25	658.048
KEGG_HOMOLOGOUS_RECOMBINATION	> Homologous recombination	1361.3	2328.18	2599.9	2145.81	2111.08	2535.45	1939.58	2163.38	2287.59	2414.61	2188.69	353.513
KEGG_PATHWAYS_IN_CANCER	> Pathways in cancer	1747.7	2078.28	2140.92	2142.11	2351.72	2204.9	2225.8	2490.79	2243.87	2177.83	2180.39	192.374
BIOCARTA_CCR3_PATHWAY	> CCR3 signaling in Eosinophils	3710.27	1816.91	1717.69	2336.46	1886.82	2150.42	2048.75	2235.27	1606.05	2277.97	2178.66	592.349
KEGG_BETA_ALANINE_METABOLISM	> beta-Alanine metabolism	3196.13	2142.47	1818.04	2258.61	1993.46	1935.28	2200.26	2068.18	1749.72	2370.59	2173.27	408.211
PID_BETA_CATENIN_NUC_PATHWAY	> Regulation of nuclear beta catenin signaling and target gene transcription	2166.21	2361.96	2068.58	1840.07	2596.41	2052.95	2355.93	2325.41	1937.09	1887.17	2159.18	245.702
KEGG_PURINE_METABOLISM	> Purine metabolism	2101.5	2088.46	2100.21	2122.21	1879.2	2137.75	2002.19	2191.67	2292.71	2213.05	2112.9	114.034
PID_HES_HEY_PATHWAY	> Notch-mediated HES/HEY network	2393.13	1870.44	1560.27	2047.7	2305.42	1920.76	1949.46	2494.21	2481.14	2096.19	2111.87	303.486
BIOCARTA_41BB_PATHWAY	> The 4-1BB-dependent immune response	865.868	1951.32	2442.19	2337.16	2902.44	1987.26	2373.07	2067.77	1878.17	2310.33	2111.56	531.546
PID_DELTA_NP63_PATHWAY	> Validated transcriptional targets of deltaNp63 isoforms	1657.79	2171.36	2146.57	1858.88	2641.99	2387	1981.44	2246.12	2001.87	1785.43	2087.84	294.312
KEGG_ECM_RECEPTOR_INTERACTION	> ECM-receptor interaction	-59.8251	1956.64	2188	1725.1	2244.69	1915.96	2764.81	2556.91	2637.04	2274.36	2020.37	802.402
KEGG_OOCYTE_MEIOSIS	> Oocyte meiosis	2669.45	1966.89	1784.96	1801.17	2200.43	1976.94	1742.47	1882.75	1852.44	2269.34	2014.68	288.285
BIOCARTA_PAR1_PATHWAY	> Thrombin signaling and protease-activated receptors	3212.72	1804.16	1308.99	2060.85	1872.39	1316.3	1905.92	2195.9	1854.36	2442.59	1997.42	551.586
BIOCARTA_CFTR_PATHWAY	> Cystic Fibrosis Transmembrane Conductance Regulator And Beta 2 Adrenergic Receptor Pathway	3222.49	1431.35	1715.1	1515.66	2166.88	1638.23	1989.75	2437.03	1703.27	1732.71	1955.25	539.844
BIOCARTA_AGPCR_PATHWAY	> Attenuation of GPCR Signaling	4703.99	1676.6	1415.14	2013.46	1651.23	1190.69	1531.03	2372.68	1119.95	1862.27	1953.7	1036.33
BIOCARTA_SRCRPTP_PATHWAY	> Activation of Src by Protein-tyrosine phosphatase alpha	1522.09	1724.03	1770.79	2269.15	2005.43	1917.07	1439.78	1585.26	1945.78	3081.01	1926.04	475.992
KEGG_CARDIAC_MUSCLE_CONTRACTION	> Cardiac muscle contraction	2772.67	1812.98	2024.23	1916.47	1673.39	1793.25	1773.34	1923.8	1949.79	1582.34	1922.22	327.048
KEGG_AXON_GUIDANCE	> Axon guidance	919.666	1940.43	2034.52	1887.82	2054.34	2158.12	1828.95	2222.31	1852.85	1760.32	1865.93	363.691
PID_S1P_META_PATHWAY	> Sphingosine 1-phosphate (S1P) pathway	1652.31	1938.03	1958.56	1514.51	2426.97	1783.33	1546.69	2001.06	1873.69	1908.04	1860.32	263.775
KEGG_INTESTINAL_IMMUNE_NETWORK_FOR_IGA_PRODUCTION	> Intestinal immune network for IgA production	1748.25	977.858	2148.33	2251.06	1818.26	1497.84	725.94	1841.1	3100.69	2470.01	1857.93	695.818
PID_ATR_PATHWAY	> ATR signaling pathway	1617.35	2007.02	1924.25	1802.43	1990.01	1879.88	1898.14	1437.4	1704.56	2274.88	1853.59	231.217
BIOCARTA_AGR_PATHWAY	> Agrin in Postsynaptic Differentiation	2498.42	1731.95	1444.68	1656.08	1924.69	1483.1	2239.6	1598.7	1499.95	1926.83	1800.4	348.847
KEGG_ADIPOCYTOKINE_SIGNALING_PATHWAY	> Adipocytokine signaling pathway	2311.65	1846.55	1647.3	1845.9	1633.86	1876.44	1544.19	2006.7	1518.17	1628.48	1785.92	244.462
BIOCARTA_RB_PATHWAY	> RB Tumor Suppressor/Checkpoint Signaling in response to DNA damage	2723.04	1527.86	1386.2	1644.74	1780.88	1488.66	1357.2	1436.02	1586.27	2522.38	1745.33	481.302
KEGG_CELL_ADHESION_MOLECULES_CAMS	> Cell adhesion molecules (CAMs)	147.574	1546.39	1918.98	1862.78	2003.59	1794.37	1119.98	2041.42	2587.11	2121.2	1714.34	668.701
BIOCARTA_CTLA4_PATHWAY	> The Co-Stimulatory Signal During T-cell Activation	1050.37	726.396	1698.21	1872.48	2304.16	1058.49	431.81	1990.94	3116.67	2837.5	1708.7	892.517
ST_INTERFERON_GAMMA_PATHWAY	> Interferon gamma pathway.	-964.873	2561.08	2198.73	1551.6	2200.18	1467.29	1603.39	2567.07	2854.69	866.296	1690.55	1115.88
PID_PLK1_PATHWAY	> PLK1 signaling events	1987.81	1553.87	1247.27	1575.09	2023.99	1822.99	1494.82	1309.96	1241.17	2434.97	1669.19	391.619
KEGG_PROGESTERONE_MEDIATED_OOCYTE_MATURATION	> Progesterone-mediated oocyte maturation	2310.68	1515.96	1392.85	1571.41	1667.64	1506.41	1333.1	1674.82	1743.29	1972.31	1668.85	290.167
WNT_SIGNALING	> Genes related to Wnt-mediated signal transduction	1266.93	1562.26	1622.16	1821.52	1932.57	1599.06	1952.99	1968.47	1379.96	1502.99	1660.89	248.027
KEGG_PROXIMAL_TUBULE_BICARBONATE_RECLAMATION	> Proximal tubule bicarbonate reclamation	709.684	1747.13	1714.83	2144.2	1476.52	2125.33	1112.69	2025.08	1894.06	1315.87	1626.54	470.601
KEGG_TIGHT_JUNCTION	> Tight junction	1829.79	1700.36	1647.09	1642.51	1723.35	1736.01	1541.87	1616	1149.99	1632.69	1621.97	183.484
KEGG_TGF_BETA_SIGNALING_PATHWAY	> TGF-beta signaling pathway	1133.76	1744.75	1518.54	1094.96	2059.74	1479.03	2331.66	2002.92	1537.46	1098.72	1600.15	431.907
KEGG_TRYPTOPHAN_METABOLISM	> Tryptophan metabolism	2200.68	1455.22	1320.2	1626.65	1072.96	1907.11	1472.71	1461.65	1539.77	1840.02	1589.7	321.174
PID_IL4_2PATHWAY	> IL4-mediated signaling events	1747.46	1119.61	1030.04	1349.72	1430.17	1115.44	1562.47	1840.46	2757.83	1823.52	1577.67	510.821
BIOCARTA_LAIR_PATHWAY	> Cells and Molecules involved in local acute inflammatory response	392.514	919.634	1683.74	1549.23	989.323	1579.43	1088.93	2645	3071.99	1701.15	1562.09	804.135
KEGG_ARRHYTHMOGENIC_RIGHT_VENTRICULAR_CARDIOMYOPATHY_ARVC	> Arrhythmogenic right ventricular cardiomyopathy (ARVC)	1271.07	1768.1	1318.36	1533.27	1689.59	1622.69	1704.59	1588.77	1382.11	1513.53	1539.21	169.257
KEGG_VEGF_SIGNALING_PATHWAY	> VEGF signaling pathway	1438.18	1799.81	1654.92	1641.5	1300.98	1121.97	1044.9	1654.6	1892.22	1742.94	1529.2	289.75
PID_BMP_PATHWAY	> BMP receptor signaling	1796.85	1534.52	1470.4	1040.44	2317.82	997.598	2134.11	1528.03	1201.77	1047.34	1506.89	461.744
PID_ARF6_PATHWAY	> Arf6 signaling events	1665.02	1008.1	1277.01	1450.84	1317.88	1157.63	1471.55	1526.96	1849.68	1780.22	1450.49	268.647
BIOCARTA_NFAT_PATHWAY	> NFAT and Hypertrophy of the heart (Transcription in the broken heart)	2501.58	1207.35	1113.56	1227.61	1459.47	1491.88	1550.54	1501.13	1036.98	1403.42	1449.35	410.239
KEGG_GAP_JUNCTION	> Gap junction	1954.11	1245.01	1177.13	1426.98	1406.38	1343.24	1749.08	1608.94	1214.72	1355.55	1448.11	250.197
KEGG_MAPK_SIGNALING_PATHWAY	> MAPK signaling pathway	2031.52	1355.14	1367.69	1276.47	1357.01	1075.9	1214.57	1478.71	1431.2	1270.49	1385.87	253.937
BIOCARTA_MCM_PATHWAY	> CDK Regulation of DNA Replication	945.105	1537.7	1529.18	1207.3	1572.12	1432.73	1247.53	1130.89	982.868	1982.68	1356.81	316.391
KEGG_CHEMOKINE_SIGNALING_PATHWAY	> Chemokine signaling pathway	2049.52	794.466	1100.27	1089.8	1187.55	717.734	716	1709.62	2281.03	1555.39	1320.14	556.33
PID_TCR_CALCIUM_PATHWAY	> Calcium signaling in the CD4+ TCR pathway	628.508	1298.53	1926.97	1524.47	1574.83	1010.3	1032	1549.28	1495.66	1029.46	1307	379.882
KEGG_PHENYLALANINE_METABOLISM	> Phenylalanine metabolism	2174.91	1029.15	1142.69	1437.69	1238.59	1012.7	1239.06	1444.39	1553.12	732.557	1300.49	391.503
NABA_BASEMENT_MEMBRANES	> Genes encoding structural components of basement membranes	-1340.69	1171.8	1077.01	758.597	1695.35	1536.16	2575.79	1955.44	1912.85	1574.63	1291.69	1056.84
KEGG_DORSO_VENTRAL_AXIS_FORMATION	> Dorso-ventral axis formation	2398.4	814.43	552.356	1134.41	1645.7	1065.76	1311.92	1749.37	827.729	1291.63	1279.17	539.947
PID_INTEGRIN2_PATHWAY	> Beta2 integrin cell surface interactions	102.819	696.438	1439.6	1511.24	1130.14	1417.9	723.381	1670.19	2348.39	1681.08	1272.12	633.377
KEGG_ASTHMA	> Asthma	1252.05	304.242	1330.42	1889.68	1319.84	786.805	1064.38	1079.18	2430.63	1256.45	1271.37	575.669
PID_EPHRINB_REV_PATHWAY	> Ephrin B reverse signaling	1295.87	1259.18	1281.73	1315.5	1147.07	1028.15	479.263	1467.03	1789.75	1554.46	1261.8	348.181
KEGG_WNT_SIGNALING_PATHWAY	> Wnt signaling pathway	989.553	1202.79	1109.25	1200.85	1452.87	1270.03	1281.95	1556.74	1024.68	1207.15	1229.59	175.56
BIOCARTA_PTC1_PATHWAY	> Sonic Hedgehog (SHH) Receptor Ptc1 Regulates cell cycle	1312.49	906.225	1529.61	660.552	1506.45	2292.77	484.468	1314.15	680.624	1390.85	1207.82	539.264
BIOCARTA_ATRBRCA_PATHWAY	> Role of BRCA1, BRCA2 and ATR in Cancer Susceptibility	1647.54	1216.25	1047.26	1382.76	950.474	977.402	1095.25	645.208	1135.45	1867.92	1196.55	355.597
KEGG_BUTANOATE_METABOLISM	> Butanoate metabolism	2097.03	909.685	1040.45	1380.68	801.533	1010.74	1433.07	924.209	874.089	1289.86	1176.13	391.667
KEGG_LONG_TERM_POTENTIATION	> Long-term potentiation	2501.23	1043.63	799.162	1010.36	1186.31	829.646	1172.78	1174.93	842.972	1121.13	1168.21	491.776
KEGG_SPHINGOLIPID_METABOLISM	> Sphingolipid metabolism	-893.153	1280.46	1193.96	998.428	1594.62	1426.59	1829.02	1229.33	1091.4	1247.99	1099.87	741.31
ST_ADRENERGIC	> Adrenergic Pathway	817.681	1231.25	701.501	839.037	1422.7	888.116	1456.65	1283.63	1112.86	1193.39	1094.68	267.162
BIOCARTA_LECTIN_PATHWAY	> Lectin Induced Complement Pathway	1156.5	671.177	556.232	1067.23	983.792	752.057	1827.46	1304.21	1638.45	983.072	1094.02	407.233
PID_EPHA_FWDPATHWAY	> EPHA forward signaling	1510.34	867.575	731.222	1148.76	863.025	1315.16	392.754	1219.5	1627.21	1153	1082.85	373.502
BIOCARTA_CK1_PATHWAY	> Regulation of ck1/cdk5 by type 1 glutamate receptors	2228.98	879.473	1118.67	943.092	967.659	1130.47	778.167	1379.17	363.484	871.076	1066.02	486.653
KEGG_TOLL_LIKE_RECEPTOR_SIGNALING_PATHWAY	> Toll-like receptor signaling pathway	1249.14	731.113	692.809	1112.12	1217.11	1006.26	627.477	1056.64	1351.33	1497.86	1054.19	292.956
BIOCARTA_NOS1_PATHWAY	> Nitric Oxide Signaling Pathway	2757.44	1372.9	822.144	721.236	884.616	465.331	929.051	1094.04	479.034	710.185	1023.6	666.656
NABA_COLLAGENS	> Genes encoding collagen proteins	272.552	520.226	822.21	634.09	775.814	892.712	2108.86	1732.01	1376.73	812.329	994.753	570.469
PID_UPA_UPAR_PATHWAY	> Urokinase-type plasminogen activator (uPA) and uPAR-mediated signaling	406.118	738.212	415.958	674.071	892.974	682.98	1487.95	1428.62	1916.61	1148.47	979.196	501.134
PID_NFAT_TFPATHWAY	> Calcineurin-regulated NFAT-dependent transcription in lymphocytes	406.204	925.443	1485.54	869.324	1335.16	504.964	352.748	1412.17	1246.27	728.009	926.583	426.604
KEGG_PRIMARY_IMMUNODEFICIENCY	> Primary immunodeficiency	-1402.44	-252.022	1699.2	1517.3	843.82	913.314	-1079.64	1611.33	3163.86	2147.37	916.21	1443.56
BIOCARTA_NO1_PATHWAY	> Actions of Nitric Oxide in the Heart	1264.5	822.108	704.374	578.897	969.834	745.068	1217.27	1145.42	552.371	767.871	876.771	258.839
PID_FANCONI_PATHWAY	> Fanconi anemia pathway	6.82969	898.424	817.952	918.125	1012.57	877.228	1044.6	694.815	847.564	1193.26	831.137	320.13
KEGG_GLYCOSPHINGOLIPID_BIOSYNTHESIS_GLOBO_SERIES	> Glycosphingolipid biosynthesis - globo series	-67.3554	937.848	1333.33	632.746	998.922	724.722	943.748	1117.82	961.61	492.423	807.582	390.268
KEGG_FC_EPSILON_RI_SIGNALING_PATHWAY	> Fc epsilon RI signaling pathway	1471.75	604.283	620.376	1054.95	568.491	221.324	195.87	765.973	1446.8	1112.86	806.267	454.268
KEGG_RIBOFLAVIN_METABOLISM	> Riboflavin metabolism	2152.9	772.222	703.428	273.59	554.835	731.854	28.2634	470.95	1165.63	394.914	724.858	589.487
KEGG_GNRH_SIGNALING_PATHWAY	> GnRH signaling pathway	1043.14	725.385	682.974	742.393	464.386	248.56	627.361	634.669	836.584	779.309	678.476	213.345
BIOCARTA_ACH_PATHWAY	> Role of nicotinic acetylcholine receptors in the regulation of apoptosis	843.894	564.268	667.604	931.512	-80.8659	296.297	340.608	961.342	876.973	1278.94	668.057	397.247
PID_FOXM1_PATHWAY	> FOXM1 transcription factor network	1287.58	426.203	28.0403	321.07	930.72	545.814	1107.97	538.672	493.131	940.017	661.922	390.259
KEGG_COMPLEMENT_AND_COAGULATION_CASCADES	> Complement and coagulation cascades	531.79	637.743	269.447	425.846	402.83	800.386	685.234	1010.07	1196.53	587.365	654.724	284.054
PID_IL27_PATHWAY	> IL27-mediated signaling events	753.613	-55.7194	665.439	654.198	747.118	46.3015	26.0204	882.933	1208.39	1387.43	631.573	492.019
PID_THROMBIN_PAR4_PATHWAY	> PAR4-mediated thrombin signaling events	1718.1	-336.024	102.227	642.691	539.363	22.0216	488.229	837.432	1181.87	1079.19	627.51	609.473
BIOCARTA_TOB1_PATHWAY	> Role of Tob in T-cell activation	-305.046	209.779	627.109	717.637	1445.94	405.625	-49.5366	1016.66	1162.9	888.879	611.994	551.132
ST_MYOCYTE_AD_PATHWAY	> Myocyte Adrenergic Pathway is a specific case of the generalized Adrenergic Pathway.	368.954	342.219	494.004	515.423	1075.15	805.85	892.35	853.573	85.9344	245.87	567.933	322.407
KEGG_HYPERTROPHIC_CARDIOMYOPATHY_HCM	> Hypertrophic cardiomyopathy (HCM)	709.084	590.059	552.078	564.597	480.737	366.315	605.043	777.084	489.578	465.687	560.026	120.194
PID_IL23_PATHWAY	> IL23-mediated signaling events	-431.73	186.778	914.818	647.517	963.602	243.15	-56.5341	1016.5	1083.41	1018.19	558.571	536.662
KEGG_HISTIDINE_METABOLISM	> Histidine metabolism	186.361	578.24	609.016	655.477	325.021	804.894	729.803	887.238	515.021	202.336	549.341	242.985
KEGG_GLYCEROPHOSPHOLIPID_METABOLISM	> Glycerophospholipid metabolism	-768.54	978.763	1071.17	727.938	632.413	262.429	454.106	493.09	1001.99	466.979	532.034	530.78
KEGG_NATURAL_KILLER_CELL_MEDIATED_CYTOTOXICITY	> Natural killer cell mediated cytotoxicity	233.188	-88.8949	197.542	706.103	570.228	556.141	-210.2	614.151	871.083	756.349	420.569	367.842
KEGG_VASCULAR_SMOOTH_MUSCLE_CONTRACTION	> Vascular smooth muscle contraction	1113.62	345.297	227.949	388.973	342.447	-213.296	434.589	410.802	662.005	418.979	413.136	331.663
BIOCARTA_IL5_PATHWAY	> IL 5 Signaling Pathway	1385.71	-367.715	476.274	941.884	-316.847	-174.054	-71.4619	421.397	1387.93	90.8107	377.393	666.091
KEGG_SULFUR_METABOLISM	> Sulfur metabolism	-237.756	563.931	-213.607	703.466	52.1419	510.924	884.022	749.803	1306.34	-563.469	375.58	590.285
SA_REG_CASCADE_OF_CYCLIN_EXPR	> Expression of cyclins regulates progression through the cell cycle by activating cyclin-dependent kinases.	2133.67	-164.031	290.64	514.902	544.109	495.429	-154.097	-103.633	48.2426	108.987	371.422	678.209
BIOCARTA_ASBCELL_PATHWAY	> Antigen Dependent B Cell Activation	319.322	-549.275	164.291	816.925	797.482	108.673	74.8341	212.65	1489.33	268.139	370.237	549.331
BIOCARTA_IL17_PATHWAY	> IL 17 Signaling Pathway	-1764.01	199.297	947.309	905.147	352.164	-320.765	-1590.02	1498.85	2107.46	1289.7	362.513	1276.3
KEGG_DILATED_CARDIOMYOPATHY	> Dilated cardiomyopathy	461.509	266.72	222.175	338.353	269.716	98.9045	349.581	583.147	413.779	241.317	324.52	137.066
BIOCARTA_TH1TH2_PATHWAY	> Th1/Th2 Differentiation	57.4354	-660.768	1.7133	262.399	568.483	119.193	-115.257	531.401	1372.33	567.642	270.457	539.12
PID_CD8_TCR_DOWNSTREAM_PATHWAY	> Downstream signaling in na&#xef;ve CD8+ T cells	-18.8577	47.1583	456.81	339.665	761.485	58.8155	-707.903	498.734	407.357	623.168	246.643	422.395
PID_HEDGEHOG_2PATHWAY	> Signaling events mediated by the Hedgehog family	-255.785	-19.0055	458.943	118.883	62.6393	629.992	649.273	971.371	-38.9074	-208.918	236.849	413.746
KEGG_PPAR_SIGNALING_PATHWAY	> PPAR signaling pathway	516.966	289.975	-7.96949	381.014	-319.519	374.859	367.435	374.92	416.992	-71.0256	232.365	269.517
KEGG_GLYCEROLIPID_METABOLISM	> Glycerolipid metabolism	429.76	330.838	544.235	73.9241	175.591	296.72	421.406	-69.7512	116.825	-82.0069	223.754	215.211
KEGG_MELANOMA	> Melanoma	1849.58	-119.586	-181.332	-111.547	146.163	174.494	102.555	137.668	-41.3917	50.2068	200.681	592.861
BIOCARTA_PLCE_PATHWAY	> Phospholipase C-epsilon pathway	2294.53	-4.99075	112.957	-147.855	200.96	-311.556	-40.1624	403.899	-140.689	-436.295	193.079	777.392
KEGG_O_GLYCAN_BIOSYNTHESIS	> O-Glycan biosynthesis	-2037.01	661.319	-225.449	427.174	879.477	460.48	849.582	326.98	-490.115	708.67	156.111	890.256
PID_LPA4_PATHWAY	> LPA4-mediated signaling events	645.076	63.8941	-137.917	302.472	-119.792	-124.648	-92.0959	143.845	571.096	171.644	142.357	287.273
KEGG_MELANOGENESIS	> Melanogenesis	-355.095	203.125	91.2228	266.742	58.7919	147.166	76.9093	451.028	227.277	182.306	134.947	206.576
ST_WNT_CA2_CYCLIC_GMP_PATHWAY	> Wnt/Ca2+/cyclic GMP signaling.	-333.259	115.074	23.3204	118.628	541.297	706.454	-158.386	152.513	-180.402	350.52	133.576	325.974
KEGG_PRIMARY_BILE_ACID_BIOSYNTHESIS	> Primary bile acid biosynthesis	354.01	688.282	281.904	113.941	-456.224	746.251	538.598	-5.62909	-677.87	-464.084	111.918	505.116
BIOCARTA_GATA3_PATHWAY	> GATA3 participate in activating the Th2 cytokine genes expression	1793.53	60.582	-102.451	26.3004	-144.779	-499.597	161.353	-69.8457	162.688	-377.459	101.032	632.451
BIOCARTA_LEPTIN_PATHWAY	> Reversal of Insulin Resistance by Leptin	1053.2	-51.7887	-479.588	-10.1818	337.137	393.784	904.2	51.1349	-985.553	-461.001	75.1347	628.784
BIOCARTA_IL12_PATHWAY	> IL12 and Stat4 Dependent Signaling Pathway in Th1 Development	-1502.61	-1020.05	229.453	322.785	506.335	-509.925	-1420.73	617.618	1701.31	1014.57	-6.12342	1069.52
BIOCARTA_SHH_PATHWAY	> Sonic Hedgehog (Shh) Pathway	1552.48	-66.2923	-51.165	-726.425	122.585	265.56	-803.495	617.033	-1021.4	-560.157	-67.128	772.352
KEGG_PANTOTHENATE_AND_COA_BIOSYNTHESIS	> Pantothenate and CoA biosynthesis	260.261	-91.9503	-314.828	-81.9709	-383.661	-516.402	-230.494	-233.954	667.885	162.8	-76.2315	352.486
KEGG_TAURINE_AND_HYPOTAURINE_METABOLISM	> Taurine and hypotaurine metabolism	-663.028	628.273	-404.844	143.692	63.8089	-454.824	-228.564	4.32481	-350.137	490.329	-77.097	419.743
KEGG_CYTOSOLIC_DNA_SENSING_PATHWAY	> Cytosolic DNA-sensing pathway	335.54	-460.502	39.4947	92.0405	-197.687	-278.312	-882.581	-257.967	171.796	353.433	-108.475	384.921
BIOCARTA_STATHMIN_PATHWAY	> Stathmin and breast cancer resistance to antimicrotubule agents	-19.0383	-822.74	-376.714	-171.591	447.845	-459.155	-1702.26	488.684	477.983	607.684	-152.93	727.276
KEGG_HEMATOPOIETIC_CELL_LINEAGE	> Hematopoietic cell lineage	-1002.4	-713.353	-369.422	155.589	-331.374	-372.733	-1178.75	314.795	1476.02	173.871	-184.776	765.877
KEGG_AUTOIMMUNE_THYROID_DISEASE	> Autoimmune thyroid disease	339.763	-833.418	-354.155	151.363	-123.398	-344.946	-890.712	-480.21	536.734	95.6393	-190.334	477.436
KEGG_ALDOSTERONE_REGULATED_SODIUM_REABSORPTION	> Aldosterone-regulated sodium reabsorption	-170.293	-148.942	85.2651	-179.73	96.1343	-270.913	-1115.72	195.584	-666.721	17.8852	-215.746	399.425
PID_ERBB_NETWORK_PATHWAY	> ErbB receptor signaling network	365.475	-321.739	223.287	-643.864	579.021	-653.361	396.886	-188.07	-637.625	-1424.82	-230.481	629.109
KEGG_LONG_TERM_DEPRESSION	> Long-term depression	517.476	-173.468	-486.151	-190.065	-525.681	-676.976	-292.429	-487.333	-295.082	-414.349	-302.406	328.676
KEGG_PORPHYRIN_AND_CHLOROPHYLL_METABOLISM	> Porphyrin and chlorophyll metabolism	879.444	-393.146	-30.0684	-499.525	-802.949	-496.451	-574.888	-397.931	-472.669	-337.493	-312.568	461.734	5-10%
BIOCARTA_ALK_PATHWAY	> ALK in cardiac myocytes	317.49	-572.298	-828.21	-769.52	41.6177	-383.284	-260.032	-116.129	-431.658	-694.941	-369.696	370.986	5-10%
BIOCARTA_PLATELETAPP_PATHWAY	> Platelet Amyloid Precursor Protein Pathway	-739.633	-494.857	-1241.96	-938.125	-401.355	176.915	331.739	813.474	-838.199	-429.878	-376.188	636.907	5-10%
KEGG_RIG_I_LIKE_RECEPTOR_SIGNALING_PATHWAY	> RIG-I-like receptor signaling pathway	68.6316	-669.555	-1038.62	-421.585	-270.11	-233.09	-447.54	-683.521	-744.592	246.16	-419.382	388.797	5-10%
KEGG_TYROSINE_METABOLISM	> Tyrosine metabolism	285.448	-511.666	-822.335	-306.637	-802.159	-548.686	-550.858	-56.1904	-103.081	-802.265	-421.843	371.095	5-10%
NABA_ECM_GLYCOPROTEINS	> Genes encoding structural ECM glycoproteins	-2199.46	-409.07	-435.451	-767.456	-245.111	-173.623	197.463	83.0276	-33.3361	-604.834	-458.785	681.647	5-10%
NABA_CORE_MATRISOME	> Ensemble of genes encoding core extracellular matrix including ECM glycoproteins, collagens and proteoglycans	-1846.12	-650.807	-568.379	-850.742	-433.336	-375.598	303.226	62.0939	-32.109	-702.401	-509.417	596.519	5-10%
PID_HNF3A_PATHWAY	> FOXA1 transcription factor network	208.578	-527.307	-530.992	-672.351	-340.511	-405.121	-840.65	-590.727	-805.48	-623.82	-512.838	297.995	5-10%
PID_ALK2_PATHWAY	> ALK2 signaling events	714.751	-717.79	-1012.76	-1243.79	77.521	-303.938	-1175.01	-233.958	-1808.96	-1011.54	-671.547	739.245	5-10%
KEGG_FOLATE_BIOSYNTHESIS	> Folate biosynthesis	1062.9	-1161.04	-115.436	-1030.61	-1153.47	-1257.12	-394.264	-1249.5	-800.453	-1046.42	-714.541	731.12	5-10%
KEGG_SYSTEMIC_LUPUS_ERYTHEMATOSUS	> Systemic lupus erythematosus	-210.549	-1455.8	15.4033	-489.185	-965.404	-1358.38	-1248.59	-565.008	-142.872	-933.032	-735.341	531.488	5-10%
KEGG_TYPE_II_DIABETES_MELLITUS	> Type II diabetes mellitus	852.778	-818.535	-1236.67	-1136.88	-1287.81	-976.317	-1046.91	-1090.18	-980.586	-591.161	-831.227	625.111	5-10%
KEGG_NITROGEN_METABOLISM	> Nitrogen metabolism	333.443	-1412.29	-1320.77	-1521.01	-727.99	-177.522	-1215.43	-1022.16	-1349.89	-957.655	-937.128	596.699	5-10%
KEGG_STARCH_AND_SUCROSE_METABOLISM	> Starch and sucrose metabolism	-742.016	-901.848	-1052.61	-1075.26	-1227.21	-860.594	-1184	-1037.33	-934.68	-710.066	-972.561	173.759	5-10%
KEGG_GLYCINE_SERINE_AND_THREONINE_METABOLISM	> Glycine, serine and threonine metabolism	-1141.96	-945.646	-445.746	-1361.2	-940.013	-764.92	-1397.79	-699.197	-1251.89	-1239.97	-1018.83	313.73	5-10%
KEGG_ABC_TRANSPORTERS	> ABC transporters	-751.934	-900.308	-1282.09	-649.777	-1115.61	-1072.3	-703.104	-1184.51	-1088.77	-1443.53	-1019.19	261.493	5-10%
BIOCARTA_GRANULOCYTES_PATHWAY	> Adhesion and Diapedesis of Granulocytes	-1868.23	-2626.6	-491.854	-754.73	-1285.59	-1579.02	-2500.36	63.4338	1441.4	-827.506	-1042.91	1224.23	5-10%
BIOCARTA_NO2IL12_PATHWAY	> NO2-dependent IL 12 Pathway in NK cells	-2799.78	-2620.15	-1100.26	-672.941	-214.873	-1722.91	-2651.13	-576.875	1193.21	151.833	-1101.39	1335.81	5-10%
KEGG_JAK_STAT_SIGNALING_PATHWAY	> Jak-STAT signaling pathway	-986.243	-1385.53	-1549.55	-1138.86	-979.231	-1252.24	-1222.88	-1054.45	-1002.63	-867.184	-1143.88	210.142	5-10%
PID_WNT_SIGNALING_PATHWAY	> Wnt signaling network	-2793.13	-1270.28	-1290.06	-765.817	-1137.27	-749.545	-259.314	-104.371	-1262.58	-1898.81	-1153.12	781.882	5-10%
KEGG_GLYCOSAMINOGLYCAN_BIOSYNTHESIS_HEPARAN_SULFATE	> Glycosaminoglycan biosynthesis - heparan sulfate	-2889.36	-928.191	-482.136	-913.839	-1591.03	-870.09	-1536.66	-649.28	-1060.52	-1054.07	-1197.52	686.707	5-10%
KEGG_BASAL_CELL_CARCINOMA	> Basal cell carcinoma	-2894.72	-912.198	-758.004	-1137.48	-950.423	-759.599	-1117.32	-690.447	-1264.94	-1524.5	-1200.96	648.622	5-10%
KEGG_RENIN_ANGIOTENSIN_SYSTEM	> Renin-angiotensin system	-1212.65	-1162.4	-1962.69	-1521.01	-1354.27	-898.516	-1438.45	-1131.77	-941.631	-1570.72	-1319.41	320.438	5-10%
BIOCARTA_NUCLEARRS_PATHWAY	> Nuclear Receptors in Lipid Metabolism and Toxicity	-783.257	-1786.39	-1590.48	-855.477	-1215.88	-1235.66	-650.739	-1256.56	-1280.95	-2684.84	-1334.02	589.426	5-10%
KEGG_REGULATION_OF_AUTOPHAGY	> Regulation of autophagy	-366.475	-1276.92	-1639.93	-1344.71	-1305.11	-1432.98	-1582.76	-1621.55	-1779.31	-1094.24	-1344.4	400.413	5-10%
BIOCARTA_ACE2_PATHWAY	> Angiotensin-converting enzyme 2 regulates heart function	-1731.28	-1515.46	-2342.48	-1708.84	-1755.1	-520.473	-69.4213	-1021.83	-1917.19	-1344.05	-1392.61	682.309	5-10%
BIOCARTA_NKT_PATHWAY	> Selective expression of chemokine receptors during T-cell polarization	-1804.81	-2388.34	-1787.67	-1301.12	-1069.11	-1632.57	-2254.89	-1151.45	-240.599	-999.247	-1462.98	643.09	5-10%
NABA_ECM_REGULATORS	> Genes encoding enzymes and their regulators involved in the remodeling of the extracellular matrix	-1766.5	-1452.97	-1723.62	-1642.59	-1414.12	-1185.05	-1052.27	-1282.85	-1381.57	-1798.31	-1469.99	256.421	5-10%
KEGG_ETHER_LIPID_METABOLISM	> Ether lipid metabolism	-2713.2	-1394.26	-1359.6	-1687.12	-2091.63	-2176.01	-1503.2	-1656.57	-858.204	-1937.04	-1737.68	517.179	5-10%
KEGG_CALCIUM_SIGNALING_PATHWAY	> Calcium signaling pathway	-1389.81	-1823.74	-1749.31	-1807.32	-1743.8	-1896.47	-1757.25	-1737.14	-1756.05	-1794.03	-1745.49	134.139	5-10%
KEGG_ARACHIDONIC_ACID_METABOLISM	> Arachidonic acid metabolism	-1651.11	-1663.91	-1620.96	-1879.39	-1996.3	-1925.11	-2261.34	-1563.36	-1416.94	-2151.56	-1813	272.988	5-10%
KEGG_GLYCOSPHINGOLIPID_BIOSYNTHESIS_LACTO_AND_NEOLACTO_SERIES	> Glycosphingolipid biosynthesis - lacto and neolacto series	-935.803	-2050.48	-1439.43	-2251.42	-1860.8	-2201.4	-2133.25	-1993.17	-1512.19	-1887.01	-1826.5	413.649	5-10%
PID_HNF3B_PATHWAY	> FOXA2 and FOXA3 transcription factor networks	-211.508	-2148.78	-1793.15	-2050.78	-1856.84	-2177.26	-2196.43	-2245.68	-1748.47	-2066.04	-1849.49	601.68	0-5%
NABA_ECM_AFFILIATED	> Genes encoding proteins affiliated structurally or functionally to extracellular matrix proteins	-1707.03	-1990.18	-1651.3	-1982.19	-1708.02	-1885.54	-2015.03	-1902.43	-1561.15	-2277.39	-1868.03	213.775	0-5%
NABA_MATRISOME	> Ensemble of genes encoding extracellular matrix and extracellular matrix-associated proteins	-2393.16	-2241.45	-2028.8	-2321.75	-2032.71	-2019.49	-1839.9	-1819.55	-1659.75	-2349.89	-2070.65	250.59	0-5%
KEGG_CYTOKINE_CYTOKINE_RECEPTOR_INTERACTION	> Cytokine-cytokine receptor interaction	-2548.57	-2689.67	-2240.57	-2315.05	-2143.57	-2497.58	-2586.04	-1933.27	-1312.99	-2098.71	-2236.6	404.381	0-5%
BIOCARTA_INFLAM_PATHWAY	> Cytokines and Inflammatory Response	-2230.54	-2842.89	-2034.54	-2287.54	-2211.49	-2478.38	-2607.07	-1935.91	-1754.84	-2119.11	-2250.23	323.495	0-5%
KEGG_DRUG_METABOLISM_CYTOCHROME_P450	> Drug metabolism - cytochrome P450	-898.465	-2210.96	-2533.13	-2466.1	-2637.61	-2347.07	-2090.54	-2308.56	-2577.62	-2646.59	-2271.66	516.772	0-5%
KEGG_HEDGEHOG_SIGNALING_PATHWAY	> Hedgehog signaling pathway	-2948.21	-2255.61	-2083.79	-2541.41	-2266.34	-2086.04	-2294.41	-1761.72	-2242.05	-2635.42	-2311.5	329.712	0-5%
KEGG_METABOLISM_OF_XENOBIOTICS_BY_CYTOCHROME_P450	> Metabolism of xenobiotics by cytochrome P450	-1092.32	-2421.49	-2743.51	-2497.03	-2773.32	-2491.27	-2343	-2327.22	-2536.74	-2433.52	-2365.94	471.683	0-5%
NABA_PROTEOGLYCANS	> Genes encoding proteoglycans	-2279.2	-3276.93	-2945.29	-2976.23	-2850.72	-3077.98	-1349.32	-1865.31	-1528.05	-3011.02	-2516	704.327	0-5%
NABA_MATRISOME_ASSOCIATED	> Ensemble of genes encoding ECM-associated proteins including ECM-affilaited proteins, ECM regulators and secreted factors	-2520.58	-2747.73	-2498	-2779.28	-2548.43	-2555.93	-2577.64	-2456.01	-2214.77	-2878.82	-2577.72	187.88	0-5%
KEGG_DRUG_METABOLISM_OTHER_ENZYMES	> Drug metabolism - other enzymes	-1902.58	-2651.64	-2469.37	-3077.35	-2691.72	-2714.95	-2315.62	-2886.11	-3175.07	-2468.22	-2635.26	373.271	0-5%
BIOCARTA_INTRINSIC_PATHWAY	> Intrinsic Prothrombin Activation Pathway	-2815.23	-2834.67	-3447.92	-3118.85	-3057.67	-1846.3	-2184.42	-2170.82	-2944.02	-2493.18	-2691.31	502.261	0-5%
BIOCARTA_GABA_PATHWAY	> Gamma-aminobutyric Acid Receptor Life Cycle	-1770.27	-2998.18	-3086.09	-1940.57	-2987.63	-3138.07	-2789.39	-3366.74	-2848.4	-2983.87	-2790.92	519.209	0-5%
BIOCARTA_ERYTH_PATHWAY	> Erythrocyte Differentiation Pathway	-1815.59	-3545.8	-2415.77	-3345.01	-3378.16	-3565.32	-3837.41	-2495.74	-3010.63	-3079.1	-3048.85	629.083	0-5%
KEGG_PENTOSE_AND_GLUCURONATE_INTERCONVERSIONS	> Pentose and glucuronate interconversions	-2016.64	-3135.57	-3138.69	-3512.77	-3352.8	-3300.66	-3103.8	-3015.86	-3640.31	-2596.24	-3081.33	471.439	0-5%
BIOCARTA_FIBRINOLYSIS_PATHWAY	> Fibrinolysis Pathway	-2063.1	-2795.75	-3717.01	-3660.1	-3192.61	-3258.48	-3064.84	-2760.89	-3501.27	-3246.84	-3126.09	493.046	0-5%
BIOCARTA_AMI_PATHWAY	> Acute Myocardial Infarction	-3121.82	-3068.38	-4174.86	-4105.02	-3008.01	-2665	-2442.76	-2456.87	-3697.75	-3275.88	-3201.63	623.171	0-5%
NABA_SECRETED_FACTORS	> Genes encoding secreted soluble factors	-3296.75	-3913.38	-3342.64	-3832.37	-3633.84	-3739.68	-3795.03	-3455.53	-3015.06	-3798.27	-3582.25	292.172	0-5%
KEGG_ALPHA_LINOLENIC_ACID_METABOLISM	> alpha-Linolenic acid metabolism	-4687.57	-3223.32	-3575.16	-3338.15	-4310.49	-4457.61	-3944.95	-4052.95	-3280.34	-3963.14	-3883.37	515.256	0-5%
KEGG_ASCORBATE_AND_ALDARATE_METABOLISM	> Ascorbate and aldarate metabolism	-3685.2	-4126.04	-4388.79	-4225.44	-4004.52	-3923.79	-3691.07	-3969.85	-4950.85	-3389.86	-4035.54	432.42	0-5%
BIOCARTA_STEM_PATHWAY	> Regulation of hematopoiesis by cytokines	-3283.26	-5240.68	-3588.14	-3629.45	-4402.31	-4874.81	-4305.67	-3908.49	-3042.37	-4166.2	-4044.14	692.347	0-5%
BIOCARTA_DC_PATHWAY	> Dendritic cells in regulating TH1 and TH2 Development	-4579.83	-4459.05	-4771.03	-3711.34	-3846.87	-3994.89	-5005.19	-3636.85	-2445.06	-4016.45	-4046.66	729.296	0-5%
KEGG_RETINOL_METABOLISM	> Retinol metabolism	-3193.09	-4053.9	-4528.99	-4493.07	-4410.75	-4066.58	-4088.03	-4158.19	-4402.42	-4632.09	-4202.71	412.774	0-5%
PID_RHODOPSIN_PATHWAY	> Visual signal transduction: Rods	-2248.42	-4562.61	-4680.51	-4519.25	-4875.65	-4170.89	-4977.69	-4391.82	-4583.52	-4705.44	-4371.58	780.318	0-5%
BIOCARTA_EXTRINSIC_PATHWAY	> Extrinsic Prothrombin Activation Pathway	-4590.67	-4507.83	-4988.27	-4864.35	-4691.17	-3848.56	-3342.2	-4085.08	-4565.91	-4473.06	-4395.71	499.926	0-5%
BIOCARTA_CYTOKINE_PATHWAY	> Cytokine Network	-4129.11	-4999.66	-4035.66	-4371.18	-5022.12	-5098.91	-5416.53	-4483.5	-3972.19	-4188.67	-4571.75	518.017	0-5%
KEGG_STEROID_HORMONE_BIOSYNTHESIS	> Steroid hormone biosynthesis	-4008.43	-4845.95	-4997.98	-4896.06	-5063.37	-4538.59	-4845.99	-4516.95	-4780.44	-4743.19	-4723.7	305.948	0-5%
KEGG_TASTE_TRANSDUCTION	> Taste transduction	-5087.7	-5254.52	-5292.3	-4761.9	-4528.28	-5139.5	-4931.24	-4753.4	-4655.16	-4679.5	-4908.35	270.752	0-5%
KEGG_NEUROACTIVE_LIGAND_RECEPTOR_INTERACTION	> Neuroactive ligand-receptor interaction	-4367.28	-5142.45	-5100.48	-5168.93	-5112.27	-5198.78	-4981.28	-5146.01	-5139.7	-5194.7	-5055.19	249.446	0-5%
PID_CONE_PATHWAY	> Visual signal transduction: Cones	-5034.66	-5225.08	-5316.54	-5010.75	-5466.53	-5139.02	-5394.58	-5479.2	-5374.75	-5538.54	-5297.97	187.709	0-5%
KEGG_LINOLEIC_ACID_METABOLISM	> Linoleic acid metabolism	-4971.64	-5167.1	-5418.75	-5148.8	-5845.07	-5853.53	-5543.16	-5731.26	-5263.49	-5645.38	-5458.82	312.595	0-5%
KEGG_MATURITY_ONSET_DIABETES_OF_THE_YOUNG	> Maturity onset diabetes of the young	-5064.1	-6350.93	-6360.65	-6423.28	-6246.37	-6084	-6155.72	-6061.33	-6077.59	-6612.82	-6143.68	418.886	0-5%
KEGG_OLFACTORY_TRANSDUCTION	> Olfactory transduction	-6375.49	-7705.99	-7777.86	-7675.09	-7711.86	-7706.39	-7594.55	-7652	-7665.66	-7615	-7547.99	415.263	0-5%
