# Supplementary material for: A recurrent point mutation in PRKCA is a hallmark of chordoid gliomas
Source: Nat Commun. 2018 Jun 18;9:2371. doi: 10.1038/s41467-018-04622-w (PMC6006150; doi:10.1038/s41467-018-04622-w)
Supplement: Supplementary file 10 — Supplementary Data 7 [file 41467_2018_4622_MOESM10_ESM.xlsx]

## Sheet: S7
Data S7: Ingenuity Pathway Analysis (IPA) on differential expression analysis of G1+G2 ChG samples compared to TCGA grade II IDH wild-type gliomas (Â© 2000-2017 QIAGEN. All rights reserved).
Ingenuity Canonical Pathways	-log(p-value)	Ratio	z-score	Molecules
EIF2 Signaling	11	0.256	3	RPL11,RPL22,RPS27,RPL39,EIF2A,RPS7,RPL23A,PAIP1,NKX6-2,RPL21,RPS2,RPL36AL,RRAS,RPL3,RPL12,EIF3E,TLR9,RPL9,RPL10A,GAB1,PTPN11,HNRNPA1,CDK11A,RPL10,RPL6,RPS25,PIK3CD,RPL13A,RPL41,RPSA,EIF2AK4,RPL36A,RPS3A,RPL26,RPL7A,RPL7,RPS4X,RPL27A,RPL18A,RPS24,MYCN,NRAS,EIF3H,ACTB,RPL17,RPS10,XIAP,EIF3G,EIF3F,WARS,SREBF1,RPS26,RPS27A,RPLP0
GABA Receptor Signaling	4.51	0.273	NaN	GABRQ,KCNN4,GNAS,ABAT,ADCY6,KCNH2,AP2S1,DNM1,SLC6A11,KCNN1,AP1G2,KCNQ2,GAD1,ADCY1,SLC6A1,ADCY8,SLC6A12,GABRA3
Germ Cell-Sertoli Cell Junction Signaling	3.9	0.189	NaN	TUBA1B,RHOT2,MAP3K4,TUBB2B,ITGA3,CTNNA2,RHOU,TGFB2,TUBB4A,JUP,RHOF,ITGB1,RND2,MAP3K14,EPN1,NRAS,MAP3K6,TJP1,RRAS,ACTB,ACTN2,TUBB2A,LAMC3,TLR9,RAC3,TUBA1A,PTPN11,GAB1,MAP3K8,PIK3CD,A2M,MAP3K3
TWEAK Signaling	3.81	0.333	1.508	MAP3K14,TRADD,NAIP,IKBKG,TNFRSF25,NFKB2,NFKB1,BIRC3,CASP7,XIAP,TRAF1
Regulation of eIF4 and p70S6K Signaling	3.24	0.183	1.508	RPS3A,RPS27,PPP2R5B,RPS4X,EIF2A,RPS7,ITGA3,PAIP1,PPP2R2C,RPS2,RPS24,ITGB1,NRAS,EIF3H,RRAS,RPS10,EIF3E,TLR9,EIF3G,PPP2CB,EIF3F,PTPN11,GAB1,RPS26,RPS27A,RPS25,PIK3CD,RPSA
Amyotrophic Lateral Sclerosis Signaling	3.2	0.2	NaN	PRPH,NAIP,GRID1,GRID2,GRIA2,TLR9,PDGFC,GRIA4,XIAP,CAPNS1,CACNA1E,GRIK5,GRIK4,PTPN11,GAB1,CAT,SLC1A2,PIK3CD,GRIK2,BIRC3,CASP7,SSR4
mTOR Signaling	3.12	0.17	1	PRKAB2,RPS3A,RPS27,RHOT2,PPP2R5B,PRR5L,PDGFC,RPS4X,RPS7,RHOU,RPS6KB2,PPP2R2C,RPS2,RHOF,EIF4B,RPS24,RND2,NRAS,EIF3H,RRAS,RPS10,EIF3E,TLR9,EIF3G,PPP2CB,EIF3F,GAB1,PTPN11,RPS26,RPS27A,RPS25,PIK3CD,RPSA
TNFR2 Signaling	3.08	0.321	1.414	MAP3K14,NAIP,IKBKG,TNFAIP3,NFKB2,NFKB1,BIRC3,XIAP,TRAF1
Death Receptor Signaling	3.08	0.209	2.065	NAIP,MAP3K14,ACTB,TNFSF10,LMNA,NFKB2,NFKB1,XIAP,FAS,PARP1,ACIN1,TRADD,IKBKG,PARP15,TNFRSF25,CFLAR,TNFRSF10A,BIRC3,CASP7
Cellular Effects of Sildenafil (Viagra)	2.8	0.184	NaN	PRKACB,CACNG1,MYH6,KCNN4,GNAS,CACNG4,ACTB,ADCY6,MYH7,PDE4B,KCNH2,KCNN1,CACNA1E,KCNQ2,ADCY1,ITPR3,PRKAR1B,CACNG7,PDE5A,PDE4D,ADCY8,MYL12B,SLC4A10
Crosstalk between Dendritic Cells and Natural Killer Cells	2.78	0.202	NaN	IL15RA,IL2RG,KLRC4-KLRK1/KLRK1,ACTB,IL15,TNFSF10,LTB,IL6,NFKB2,TLR9,NFKB1,FAS,CD28,ICAM3,FSCN1,FSCN2,LTBR,CAMK2B
Glutamate Receptor Signaling	2.71	0.232	-1.414	GRM5,GRIK5,GRIK4,GRM3,GRM8,GRID2,GRID1,GRIA2,SLC1A3,SLC1A2,GRIK2,GRIA4,GNG7
Axonal Guidance Signaling	2.65	0.138	NaN	PRKACB,TUBA1B,PAPPA2,BMP4,CXCL12,NCK2,ITGA3,EFNB3,PLXNB3,ACTR2,PAPPA,RRAS,WNT9A,TUBB2A,FZD9,DPYSL5,TLR9,RAC3,PDGFB,GNG10,MBTPS2,SRGAP3,PTPN11,GAB1,GNAO1,PIK3CD,FZD5,NRP1,RAP1B,MME,LRRC4C,RND1,SLIT1,UNC5A,SEMA6A,PDGFC,ROBO1,GNG7,TUBB2B,EFNB2,WNT7A,PRKAR1B,TUBB4A,RASSF5,ROBO2,MYL12B,ACE,GNG4,ITGB1,NRAS,GNAS,GNA12,C9orf3,HKR1,TUBA1A,MAG,WNT10A,LINGO1,EPHB3,BMP7,SEMA7A
Sertoli Cell-Sertoli Cell Junction Signaling	2.42	0.162	NaN	PRKACB,TUBA1B,MAP3K4,CLDN7,TUBB2B,ITGA3,CTNNA2,PRKAR1B,TUBB4A,JUP,ITGB1,MAP3K14,EPN1,TJP2,NRAS,MAP3K6,TJP1,RRAS,ACTB,ACTN2,TUBB2A,CLDN5,TUBA1A,MAP3K8,MAGI2,A2M,MAP3K3,CLDN3
CREB Signaling in Neurons	2.38	0.159	-2.041	PRKACB,GRM3,GRID2,GRID1,GRIA4,GNG7,GRIK5,PRKAR1B,GRIK2,ADCY8,CAMK2B,GNG4,GNAS,NRAS,RRAS,GRM8,GNA12,ADCY6,GRIA2,TLR9,GNG10,GRM5,PTPN11,GAB1,GRIK4,ADCY1,GNAO1,ITPR3,PIK3CD
PKCÎ¸ Signaling in T Lymphocytes	2.37	0.173	2.4	MAP3K14,NRAS,MAP3K6,RRAS,MAP3K4,NFKB2,NFKB1,TLR9,RAC3,CD28,CD3G,LCK,IKBKG,PTPN11,GAB1,LAT,ZAP70,HLA-DOB,MAP3K8,PIK3CD,MAP3K3,CAMK2B
CTLA4 Signaling in Cytotoxic T Lymphocytes	2.31	0.184	NaN	AP1M1,PPP2R5B,TRAT1,TLR9,AP2S1,AP1S1,CD28,PPP2CB,CD3G,LCK,AP1G2,PTPN11,GAB1,LAT,ZAP70,PPP2R2C,PIK3CD,PTPN22
IL-15 Signaling	2.31	0.197	NaN	STAT6,IL2RG,IL15RA,NRAS,RRAS,IL15,IL6,NFKB2,TLR9,NFKB1,RAC3,LCK,PTPN11,GAB1,PIK3CD
Molecular Mechanisms of Cancer	2.17	0.136	NaN	RAP1B,PRKACB,RAP2A,BMP4,RHOT2,NFKB1,FAS,LAMTOR3,CTNNA2,ITGA3,WNT7A,TGFB2,RHOU,PRKAR1B,BRCA1,RHOF,ADCY8,SMAD1,BIRC3,CAMK2B,RND2,ITGB1,NAIP,CCNE2,GNAS,NRAS,RRAS,GNA12,WNT9A,CDK7,ADCY6,SMAD6,FZD9,NFKB2,TLR9,RAC3,XIAP,ARHGEF5,MAX,CBL,WNT10A,PTPN11,GAB1,GNAO1,ADCY1,FZD5,BMP7,PIK3CD,CFLAR,CASP7
Triacylglycerol Biosynthesis	2.13	0.227	NaN	PLPP4,PLPP5,AGPAT5,ABHD5,PLPP3,PLPPR2,ELOVL2,MBOAT2,LPIN2,LPIN3
Relaxin Signaling	2.13	0.161	-0.535	GNG4,RAP1B,PRKACB,GNAS,PDE9A,GNA12,ADCY6,NFKB2,PDE4B,NFKB1,TLR9,GNG7,GNG10,PTPN11,GAB1,GNAO1,ADCY1,PRKAR1B,PDE5A,PDE8B,SMPDL3B,PDE4D,PIK3CD,ADCY8
Tec Kinase Signaling	2.03	0.155	1.789	RHOT2,TNFSF10,NFKB1,FAS,GNG7,ITGA3,LCK,RHOU,RHOF,TNFRSF10A,RND2,ITGB1,GNG4,STAT6,GNAS,GNA12,ACTB,NFKB2,TLR9,GNG10,TEC,GAB1,PTPN11,TNFRSF25,GNAO1,PIK3CD
BMP signaling pathway	2.02	0.189	-0.832	PRKACB,ZNF423,NRAS,BMP4,RUNX2,RRAS,PRKAR1B,SMAD6,BMP7,NFKB2,NFKB1,SMAD1,XIAP,SMURF1
Cardiac Î²-adrenergic Signaling	2.02	0.162	0.243	GNG4,PRKACB,GNAS,PDE9A,PPP2R5B,ADCY6,ATP2A3,PDE4B,GNG7,GNG10,AKAP13,PPP2CB,CACNA1E,ADCY1,PRKAR1B,PDE5A,PPP2R2C,PDE8B,SMPDL3B,PDE4D,SLC8A1,ADCY8
G-Protein Coupled Receptor Signaling	2.01	0.141	NaN	PRKACB,PTGDR,GRM3,NFKB1,HRH3,OPRL1,LAMTOR3,IKBKG,PRKAR1B,SMPDL3B,PDE4D,ADCY8,ADORA1,CAMK2B,GNAS,NRAS,RRAS,GRM8,PDE9A,RGS7,ADCY6,NFKB2,PDE4B,CRHR1,TLR9,GRM5,DUSP9,GPER1,PTPN11,GAB1,RAP1GAP,GNAO1,ADCY1,P2RY12,PDE5A,MAP3K8,PDE8B,PIK3CD
Histamine Degradation	1.98	0.333	NaN	ALDH4A1,ALDH1L1,ALDH1A2,ALDH3B1,AOC1
Integrin Signaling	1.96	0.146	-0.192	RAP1B,RAP2A,TSPAN7,MYLK2,RHOT2,NCK2,TSPAN3,ITGA3,ARF6,ITGA11,GRB7,RHOU,RHOF,MYL12B,ITGB1,RND2,ACTR2,TSPAN5,NRAS,RRAS,ACTB,ACTN2,TLR9,RAC3,PDGFB,CAPNS1,PTPN11,GAB1,PIK3CD,TSPAN6,CTTN
Neuroprotective Role of THOP1 in Alzheimer's Disease	1.94	0.225	NaN	PRKACB,MME,YWHAE,MAPT,PRKAR1B,GNRH1,THOP1,ACE,AGT
TNFR1 Signaling	1.93	0.213	1.667	MAP3K14,TRADD,NAIP,IKBKG,TNFAIP3,NFKB2,NFKB1,BIRC3,CASP7,XIAP
Actin Nucleation by ARP-WASP Complex	1.81	0.196	0	RND2,ITGB1,NCK2,ACTR2,ITGA3,NRAS,RRAS,GNA12,RHOT2,RHOU,RHOF
Apoptosis Signaling	1.72	0.17	0.535	NAIP,MAP3K14,NRAS,RRAS,LMNA,NFKB2,NFKB1,XIAP,FAS,PARP1,ACIN1,IKBKG,CAPNS1,BIRC3,CASP7
GÎ±i Signaling	1.72	0.158	0	GNG4,PRKACB,GNAS,NRAS,GRM3,GRM8,RRAS,RGS7,ADCY6,HRH3,GNG7,GNG10,OPRL1,RAP1GAP,ADCY1,PRKAR1B,P2RY12,ADORA1,ADCY8
Ephrin B Signaling	1.7	0.178	-1.342	NCK2,GNG4,EFNB2,GNAS,CBL,GNA12,GNAO1,CXCL12,EPHB3,EFNB3,RAC3,GNG7,GNG10
Neuropathic Pain Signaling In Dorsal Horn Neurons	1.68	0.159	-1.886	PRKACB,KCNN4,GRM3,GRM8,GRIA2,TLR9,KCNH2,GRIA4,GRM5,KCNN1,KCNQ2,PTPN11,GAB1,ITPR3,PRKAR1B,CAMK1G,PIK3CD,CAMK2B
Remodeling of Epithelial Adherens Junctions	1.68	0.182	NaN	DNM1,ACTR2,TUBA1B,CTNNA2,ARF6,TUBA1A,ACTN2,ACTB,TUBB2A,TUBB4A,MAPRE2,TUBB2B
Induction of Apoptosis by HIV1	1.65	0.186	2.111	MAP3K14,TRADD,NAIP,IKBKG,NFKB2,NFKB1,BIRC3,XIAP,FAS,TNFRSF11B,TRAF1
Semaphorin Signaling in Neurons	1.63	0.192	NaN	RND2,ITGB1,RND1,DPYSL4,RHOT2,RHOU,DPYSL5,RHOF,SEMA7A,NRP1
Lymphotoxin Î² Receptor Signaling	1.63	0.179	1.508	MAP3K14,IKBKG,PTPN11,GAB1,TRAF4,LTB,PIK3CD,LTBR,NFKB2,TLR9,NFKB1,TRAF1
Synaptic Long Term Depression	1.61	0.15	-1.964	PNPLA8,NRAS,GNAS,GRM3,GRM8,RRAS,GRID1,GRID2,GNA12,PPP2R5B,PLA2G4C,GRIA2,CRHR1,GRIA4,GRM5,PPP2CB,GNAO1,RYR3,ITPR3,PLA2G5,PPP2R2C
IL-1 Signaling	1.6	0.165	-0.577	GNG4,PRKACB,MAP3K14,GNAS,GNA12,ADCY6,NFKB2,NFKB1,GNG7,GNG10,IKBKG,GNAO1,ADCY1,PRKAR1B,ADCY8
1D-myo-inositol Hexakisphosphate Biosynthesis V (from Ins(1,3,4)P3)	1.59	0.667	NaN	ITPK1,IPPK
T Cell Receptor Signaling	1.57	0.157	NaN	NRAS,RRAS,NFKB2,TLR9,NFKB1,TEC,CD28,CD3G,LCK,IKBKG,CBL,PTPN11,GAB1,PAG1,LAT,ZAP70,PIK3CD
PEDF Signaling	1.57	0.167	1.604	NRAS,RRAS,NFKB2,TLR9,NFKB1,PNPLA2,FAS,IKBKG,PTPN11,GAB1,PIK3CD,CFLAR,TCF7,CASP7
Breast Cancer Regulation by Stathmin1	1.55	0.139	NaN	PRKACB,TUBA1B,PPP2R5B,GNG7,TUBB2B,PRKAR1B,CAMK1G,TUBB4A,PPP2R2C,ADCY8,CAMK2B,GNG4,CCNE2,GNAS,NRAS,RRAS,TUBB2A,ADCY6,TLR9,GNG10,ARHGEF5,PPP2CB,TUBA1A,PTPN11,GAB1,ITPR3,ADCY1,PIK3CD
iCOS-iCOSL Signaling in T Helper Cells	1.54	0.154	2.324	IL2RG,TRAT1,NFKB2,NFKB1,PLEKHA3,TLR9,CD28,CD3G,LCK,IKBKG,GAB1,PTPN11,LAT,ZAP70,ITPR3,HLA-DOB,PIK3CD,CAMK2B
Role of JAK1 and JAK3 in Î³c Cytokine Signaling	1.54	0.174	NaN	STAT6,IL2RG,IL4R,IL15RA,NRAS,PTPN11,GAB1,RRAS,IL15,PIK3CD,TLR9,TSLP
cAMP-mediated signaling	1.53	0.136	-0.756	PRKACB,GRM3,PTGDR,HRH3,OPRL1,LAMTOR3,PRKAR1B,CAMK1G,SMPDL3B,PDE4D,ADORA1,ADCY8,CAMK2B,GNAS,GRM8,PDE9A,RGS7,ADCY6,PDE4B,CRHR1,CNGA3,AKAP13,GPER1,DUSP9,RAP1GAP,GNAO1,ADCY1,P2RY12,PDE5A,PDE8B
Ceramide Signaling	1.53	0.161	0.535	NRAS,RRAS,PPP2R5B,NFKB2,TLR9,NFKB1,KSR1,S1PR4,PPP2CB,GAB1,PTPN11,PPP2R2C,PIK3CD,NSMAF,TNFRSF11B
Î±-Adrenergic Signaling	1.53	0.165	-0.302	PRKACB,GNG4,GNAS,NRAS,RRAS,ADCY6,GNG7,GNG10,ITPR3,ADCY1,PRKAR1B,SLC8A1,ADCY8,PHKG1
Epithelial Adherens Junction Signaling	1.52	0.147	NaN	RAP1B,TUBA1B,ACTR2,MYH6,DLL1,EPN1,NRAS,RRAS,ACTB,ACTN2,TUBB2A,MYH7,FGF1,TUBB2B,CTNNA2,TUBA1A,TGFB2,TUBB4A,JUP,MAGI2,TCF7L2
GNRH Signaling	1.49	0.15	-0.229	PRKACB,MAP3K14,GNAS,NRAS,MAP3K6,RRAS,ADCY6,MAP3K4,NFKB2,NFKB1,DNM1,ADCY1,ITPR3,GNRH1,PRKAR1B,MAP3K8,ADCY8,MAP3K3,CAMK2B
NF-ÎºB Activation by Viruses	1.49	0.163	-2.138	ITGB1,MAP3K14,NRAS,RRAS,NFKB2,TLR9,NFKB1,TNFRSF14,LCK,IKBKG,ITGA3,PTPN11,GAB1,PIK3CD
Renin-Angiotensin Signaling	1.48	0.151	0	PRKACB,NRAS,RRAS,ADCY6,CCL5,NFKB2,NFKB1,TLR9,GAB1,PTPN11,ADCY1,ITPR3,SHC2,PRKAR1B,PIK3CD,ADCY8,ACE,AGT
Colorectal Cancer Metastasis Signaling	1.44	0.132	0.186	PRKACB,RHOT2,IL6,NFKB1,PDGFC,GNG7,WNT7A,PRKAR1B,RHOU,TGFB2,RHOF,ADCY8,RND2,GNG4,NRAS,GNAS,MMP28,RRAS,WNT9A,ADCY6,FZD9,NFKB2,TLR9,GNG10,PTPN11,WNT10A,MSH2,GAB1,ADCY1,FZD5,PIK3CD,TCF7L2
RhoGDI Signaling	1.43	0.14	0.688	GNG4,RND2,ITGB1,ACTR2,CDH4,GNAS,ARHGDIG,ACTB,GNA12,RHOT2,GDI2,CDH6,CDH11,GNG7,GNG10,ARHGEF5,ITGA3,CDH20,GNAO1,CDH10,RHOU,RHOF,DLC1,MYL12B
Gustation Pathway	1.42	0.149	NaN	PRKACB,PDE9A,ADCY6,PDE4B,GNG7,SCNN1A,ITPR3,ADCY1,TAS1R3,ASIC1,PRKAR1B,P2RY12,PDE5A,P2RY1,PDE8B,SMPDL3B,PDE4D,ADCY8
CXCR4 Signaling	1.41	0.14	0.471	GNG4,RND2,GNAS,NRAS,RRAS,GNA12,RHOT2,ADCY6,CXCL12,TLR9,GNG7,GNG10,ELMO3,PTPN11,GAB1,GNAO1,ADCY1,ITPR3,RHOU,PIK3CD,ADCY8,RHOF,MYL12B
Sphingosine-1-phosphate Signaling	1.39	0.148	-0.243	RND2,GNA12,RHOT2,ADCY6,TLR9,PDGFC,PDGFB,S1PR4,ACER3,GAB1,PTPN11,CASQ1,ADCY1,RHOU,PIK3CD,RHOF,ADCY8,CASP7
PI3K/AKT Signaling	1.39	0.148	2.668	ITGB1,CDC37,NRAS,YWHAE,RRAS,PPP2R5B,NFKB2,NFKB1,MAPK8IP1,PPP2CB,IKBKG,ITGA3,GAB1,INPP5B,RPS6KB2,MAP3K8,PPP2R2C,PIK3CD
Role of Osteoblasts, Osteoclasts and Chondrocytes in Rheumatoid Arthritis	1.38	0.132	NaN	BMP4,IL6,NFKB1,SMURF1,TRADD,ITGA3,IKBKG,WNT7A,RUNX2,BIRC3,SMAD1,TNFRSF11B,ITGB1,NAIP,MAP3K14,WNT9A,SMAD6,FZD9,TLR9,XIAP,CBL,GAB1,WNT10A,PTPN11,APC2,BMP7,FZD5,PIK3CD,IL1RAPL1,TCF7L2
Ethanol Degradation IV	1.36	0.238	NaN	ALDH4A1,ALDH1L1,ALDH1A2,CAT,ALDH3B1
Tight Junction Signaling	1.36	0.139	NaN	PRKACB,MYH6,TJP2,YKT6,TJP1,ACTB,PPP2R5B,MYH7,NFKB2,CASK,CLDN7,NFKB1,SNAP25,SMURF1,PPP2CB,CLDN5,PRKAR1B,TGFB2,PPP2R2C,STX4,MAGI2,CLDN3,TNFRSF11B
CDK5 Signaling	1.35	0.153	-2.496	PRKACB,ITGB1,GNAS,NRAS,RRAS,PPP2R5B,ADCY6,CDK5R1,PPP2CB,ITGA3,MAPT,ADCY1,PRKAR1B,PPP2R2C,ADCY8
RANK Signaling in Osteoclasts	1.32	0.152	1.807	MAP3K14,MAP3K6,NFKB2,MAP3K4,TLR9,NFKB1,XIAP,IKBKG,CBL,GAB1,PTPN11,MAP3K8,PIK3CD,MAP3K3,BIRC3
NGF Signaling	1.31	0.147	2.5	RAP1B,MAP3K14,NRAS,MAP3K6,RRAS,MAP3K4,NFKB2,NFKB1,TLR9,IKBKG,GAB1,PTPN11,TRAF4,RPS6KB2,MAP3K8,PIK3CD,MAP3K3
CD27 Signaling in Lymphocytes	1.3	0.176	3	MAP3K14,IKBKG,MAP3K6,MAP3K8,NFKB2,MAP3K4,CD27,NFKB1,MAP3K3
Phospholipase C Signaling	1.29	0.13	1.789	RAP1B,RHOT2,NFKB1,GNG7,ITGA3,LCK,HDAC7,PLA2G5,RHOU,RHOF,ADCY8,MYL12B,ITGB1,RND2,GNG4,GNAS,NRAS,RRAS,PLA2G4C,ADCY6,CD79A,NFKB2,GNG10,CD3G,ARHGEF5,MARCKS,ADCY1,LAT,ZAP70,ITPR3
Dopamine Degradation	1.28	0.207	NaN	ALDH4A1,ALDH1L1,SULT1C4,COMT,ALDH1A2,ALDH3B1
RAR Activation	1.28	0.134	NaN	PRKACB,DPF1,NFKB1,MNAT1,RPL7A,RARG,NR2F1,TNIP1,TGFB2,PRKAR1B,ADCY8,SMAD1,CITED2,ACTB,CDK7,ADCY6,SMAD6,NFKB2,PARP1,RXRG,ALDH1A2,ADCY1,PIK3CD,ACTL6B,RBP5
Reelin Signaling in Neurons	1.27	0.152	NaN	ITGB1,APOE,TLR9,MAPK8IP1,CDK5R1,ARHGEF5,APBB1,LCK,ITGA3,GAB1,PTPN11,MAPT,PIK3CD,DCX
Cardiac Hypertrophy Signaling	1.27	0.129	0	PRKACB,RHOT2,MAP3K4,IL6,GNG7,CACNA1E,RHOU,PRKAR1B,TGFB2,RHOF,ADCY8,MYL12B,RND2,GNG4,MAP3K14,NRAS,GNAS,MAP3K6,RRAS,GNA12,ADCY6,TLR9,GNG10,PTPN11,GAB1,ADCY1,GNAO1,MAP3K8,PIK3CD,MAP3K3
Dopamine Receptor Signaling	1.26	0.158	-0.816	PRKACB,PPP2CB,COMT,ADCY1,PPP2R5B,NCS1,PRKAR1B,ADCY6,PPP2R2C,ADCY8,SLC18A2,PCBD1
Virus Entry via Endocytic Pathways	1.22	0.147	NaN	ITGB1,FLNB,NRAS,RRAS,ACTB,TLR9,RAC3,AP2S1,DNM1,CD55,ITGA3,AP1G2,PTPN11,GAB1,PIK3CD
Ephrin Receptor Signaling	1.21	0.134	-0.832	GNG4,RAP1B,ITGB1,ACTR2,MAP3K14,NRAS,GNAS,RRAS,GNA12,CXCL12,PDGFC,RAC3,PDGFB,GNG7,GNG10,FGF1,NCK2,EFNB2,ITGA3,PTPN11,GNAO1,EPHB3,EFNB3
Hepatic Fibrosis / Hepatic Stellate Cell Activation	1.21	0.133	NaN	MYH6,IL4R,COL9A1,EDNRB,LEPR,COL9A3,MYH7,IL6,NFKB2,CCL5,COL20A1,NFKB1,PDGFC,PDGFB,FAS,FGF1,TGFB2,COL24A1,IL1RAPL1,COL9A2,A2M,COL7A1,TNFRSF11B,AGT
Calcium Transport I	1.2	0.3	NaN	ATP2B3,ATP2A3,ATP2B2
IL-4 Signaling	1.2	0.151	NaN	STAT6,IL2RG,IL4R,IRF4,NRAS,PTPN11,GAB1,RRAS,INPP5B,RPS6KB2,HLA-DOB,PIK3CD,TLR9
Thrombin Signaling	1.19	0.13	0.426	GNG4,RND2,GNAS,NRAS,RRAS,GNA12,RHOT2,ADCY6,NFKB2,NFKB1,TLR9,GNG7,GNG10,ARHGEF5,PTPN11,GAB1,GNAO1,ADCY1,ITPR3,CAMK1G,RHOU,PIK3CD,ADCY8,RHOF,MYL12B,CAMK2B
Melanocyte Development and Pigmentation Signaling	1.18	0.147	-0.832	PRKACB,GNAS,NRAS,RRAS,SOX10,ADCY6,TLR9,GAB1,PTPN11,ADCY1,RPS6KB2,PRKAR1B,PIK3CD,ADCY8
Glioma Invasiveness Signaling	1.18	0.157	0.302	RND2,TIMP4,NRAS,PTPN11,GAB1,RRAS,RHOT2,RHOU,PIK3CD,RHOF,TLR9
4-1BB Signaling in T Lymphocytes	1.16	0.194	2.449	MAP3K14,IKBKG,TNFRSF9,NFKB2,NFKB1,TRAF1
Î³-linolenate Biosynthesis II (Animals)	1.14	0.235	NaN	ACSBG1,ACSL6,CYB5A,CYB5R3
Oxidative Ethanol Degradation III	1.14	0.235	NaN	ALDH4A1,ALDH1L1,ALDH1A2,ALDH3B1
P2Y Purigenic Receptor Signaling Pathway	1.14	0.137	-0.5	GNG4,PRKACB,NRAS,RRAS,ADCY6,NFKB2,NFKB1,TLR9,GNG7,GNG10,GAB1,PTPN11,ADCY1,PRKAR1B,P2RY12,P2RY1,PIK3CD,ADCY8
Human Embryonic Stem Cell Pluripotency	1.13	0.136	NaN	GNAS,BMP4,WNT9A,SMAD6,FZD9,TLR9,PDGFC,PDGFB,S1PR4,WNT7A,PTPN11,GAB1,WNT10A,TGFB2,FZD5,BMP7,PIK3CD,SMAD1,TCF7L2
G Beta Gamma Signaling	1.13	0.148	-1.387	PRKACB,GNG4,GNAS,NRAS,CAV2,RRAS,GNA12,GNAO1,KCNJ9,ADCY1,PRKAR1B,GNG7,GNG10
Serine Biosynthesis	1.13	0.4	NaN	PSAT1,PHGDH
Glutamate Degradation III (via 4-aminobutyrate)	1.13	0.4	NaN	ABAT,GAD1
Acute Myeloid Leukemia Signaling	1.07	0.144	1.508	NRAS,GAB1,PTPN11,RRAS,RPS6KB2,IDH2,PIK3CD,JUP,NFKB2,NFKB1,TLR9,TCF7L2,PIM2
Valine Degradation I	1.07	0.222	NaN	BCAT1,ABAT,ACAD8,ACADSB
Fatty Acid Î±-oxidation	1.07	0.222	NaN	ALDH4A1,ALDH1L1,ALDH1A2,ALDH3B1
Calcium Signaling	1.06	0.129	-1.291	RAP1B,PRKACB,RAP2A,MYH6,CHRNA4,TNNC2,TNNC1,GRIA2,ATP2A3,MYH7,GRIA4,ATP2B2,ATP2B3,CASQ1,RYR3,HDAC7,ITPR3,CAMK1G,PRKAR1B,TPM4,SLC8A1,CAMK2B
GÎ±s Signaling	1.05	0.139	-1.732	GNG4,PRKACB,GNAS,ADD2,PTGDR,ADCY6,CRHR1,CNGA3,GNG7,GNG10,GPER1,RYR3,ADCY1,PRKAR1B,ADCY8
Role of NFAT in Regulation of the Immune Response	1.04	0.128	1.606	GNG4,GNAS,NRAS,RRAS,GNA12,CD79A,NFKB2,NFKB1,TLR9,GNG7,GNG10,CD3G,CD28,LCK,IKBKG,PTPN11,GAB1,GNAO1,LAT,ZAP70,ITPR3,HLA-DOB,PIK3CD
PAK Signaling	1.03	0.14	-0.535	ITGB1,NRAS,RRAS,TLR9,PDGFC,PDGFB,NCK2,ITGA3,PTPN11,GAB1,EPHB3,DSCAM,PIK3CD,MYL12B
Altered T Cell and B Cell Signaling in Rheumatoid Arthritis	1.02	0.145	NaN	MAP3K14,CD28,SLAMF1,IL15,LTB,HLA-DOB,CD79A,NFKB2,IL6,TLR9,NFKB1,FAS
Thio-molybdenum Cofactor Biosynthesis	1.02	1	NaN	MOCOS
Acyl Carrier Protein Metabolism	1.02	1	NaN	AASDHPPT
B Cell Receptor Signaling	1	0.126	1.877	RAP1B,RAP2A,MAP3K14,CD19,NRAS,MAP3K6,RRAS,CD79A,MAP3K4,NFKB2,NFKB1,TLR9,IKBKG,PTPN11,GAB1,PAG1,INPP5B,RPS6KB2,MAP3K8,PIK3CD,RASSF5,MAP3K3,CAMK2B
Cardiomyocyte Differentiation via BMP Receptors	0.997	0.211	NaN	BMP4,SMAD6,MYH7,BMP7
GADD45 Signaling	0.997	0.211	NaN	CCNE2,MAP3K4,BRCA1,CCNB1
Putrescine Degradation III	0.997	0.211	NaN	ALDH4A1,ALDH1L1,ALDH1A2,ALDH3B1
Small Cell Lung Cancer Signaling	0.994	0.143	NaN	RXRG,CCNE2,IKBKG,MAX,PTPN11,GAB1,TRAF4,PIK3CD,NFKB2,TLR9,NFKB1,TRAF1
ILK Signaling	0.986	0.125	0.209	RND2,ITGB1,FLNB,MYH6,ACTB,ACTN2,PPP2R5B,MUC1,RHOT2,MYH7,NFKB2,TLR9,NFKB1,PDGFC,NCK2,PPP2CB,PTPN11,GAB1,RHOU,PPP2R2C,KRT18,PIK3CD,RHOF,DSP
Ceramide Biosynthesis	0.978	0.333	NaN	SPTLC3,SPTSSA
Glycine Cleavage Complex	0.978	0.333	NaN	GCSH,GLDC
Glycogen Biosynthesis II (from UDP-D-Glucose)	0.978	0.333	NaN	GBE1,GYG2
Angiopoietin Signaling	0.975	0.145	0	IKBKG,TNIP1,NRAS,PTPN11,GAB1,RRAS,GRB7,PIK3CD,NFKB2,TLR9,NFKB1
IL-15 Production	0.963	0.185	NaN	IL15,NFKB2,IRF3,IL6,NFKB1
Coagulation System	0.954	0.171	-0.816	BDKRB2,KLKB1,F13A1,A2M,F3,BDKRB1
Cell Cycle Regulation by BTG Family Proteins	0.954	0.171	NaN	PPP2CB,CCNE2,CNOT7,PPP2R5B,BTG1,PPP2R2C
Noradrenaline and Adrenaline Degradation	0.954	0.171	NaN	ADH5,ALDH4A1,ALDH1L1,COMT,ALDH1A2,ALDH3B1
SAPK/JNK Signaling	0.953	0.136	0.277	NRAS,RRAS,GNA12,MAP3K4,TLR9,MAPK8IP1,RAC3,GNG7,TRADD,LCK,GAB1,PTPN11,PIK3CD,MAP3K3
eNOS Signaling	0.951	0.128	-1.069	PRKACB,GNAS,CHRNA4,PRKAB2,ADCY6,AQP4,TLR9,PDGFC,CNGA3,BDKRB2,GAB1,PTPN11,ADCY1,ITPR3,PRKAR1B,PIK3CD,ADCY8,BDKRB1,AQP6
GÎ±12/13 Signaling	0.948	0.131	1.698	NRAS,CDH4,RRAS,GNA12,CDH6,NFKB2,NFKB1,TLR9,CDH11,TEC,IKBKG,PTPN11,GAB1,CDH20,CDH10,PIK3CD,MYL12B
Xenobiotic Metabolism Signaling	0.946	0.119	NaN	ALDH4A1,SULT1C4,HS2ST1,PPP2R5B,GCLC,MAP3K4,IL6,NFKB1,FMO5,ARNT,ALDH1L1,CHST3,CAMK1G,HS6ST2,PPP2R2C,CITED2,CAMK2B,MAP3K14,NRAS,MAP3K6,RRAS,NFKB2,TLR9,PPP2CB,PTPN11,GAB1,ALDH1A2,CAT,MAP3K8,ALDH3B1,PIK3CD,MAP3K3
CD40 Signaling	0.945	0.143	1.508	MAP3K14,IKBKG,ATF1,PTPN11,GAB1,TNFAIP3,PIK3CD,NFKB2,TLR9,NFKB1,TRAF1
CNTF Signaling	0.941	0.15	-0.333	LIFR,NRAS,PTPN11,GAB1,RRAS,CNTFR,RPS6KB2,PIK3CD,TLR9
Tryptophan Degradation X (Mammalian, via Tryptamine)	0.933	0.2	NaN	ALDH4A1,ALDH1L1,ALDH1A2,ALDH3B1
1D-myo-inositol Hexakisphosphate Biosynthesis II (Mammalian)	0.933	0.2	NaN	ITPK1,INPP5B,IPPK,ITPKA
Basal Cell Carcinoma Signaling	0.926	0.145	1	BMP4,WNT7A,WNT10A,APC2,WNT9A,FZD9,FZD5,BMP7,HKR1,TCF7L2
NF-ÎºB Signaling	0.921	0.124	2.132	PRKACB,MAP3K14,BMP4,NRAS,RRAS,TNFAIP3,NFKB2,NFKB1,TLR9,TRADD,LCK,TNIP1,IKBKG,PTPN11,GAB1,PELI1,ZAP70,MAP3K8,PIK3CD,LTBR,MAP3K3,TNFRSF11B
Primary Immunodeficiency Signaling	0.915	0.159	NaN	LCK,CD19,IL2RG,IKBKG,DCLRE1C,ZAP70,CD79A
Clathrin-mediated Endocytosis Signaling	0.913	0.122	NaN	ITGB1,ACTR2,APOE,EPN1,ACTB,HIP1,TLR9,PDGFC,AP2S1,PDGFB,FGF1,DNM1,ARF6,SNX9,AP1G2,CBL,TF,PTPN11,GAB1,AMPH,FGF11,PIK3CD,CTTN,FGF5
Sumoylation Pathway	0.905	0.135	0	RND2,ARHGDIG,RHOT2,GDI2,NFKB2,NFKB1,FAS,XIAP,SENP6,RHOU,SLC19A1,RHOF,ISG20
Adipogenesis pathway	0.904	0.129	NaN	ARNTL,BMP4,CDK7,XBP1,FZD9,MNAT1,FGF1,ZNF423,SIRT2,SREBF1,HDAC7,KLF5,LPL,FZD5,BMP7,TCF7,SMAD1
HGF Signaling	0.902	0.132	2.324	RAP1B,ITGB1,MAP3K14,NRAS,MAP3K6,RRAS,IL6,MAP3K4,TLR9,ITGA3,GAB1,PTPN11,MAP3K8,PIK3CD,MAP3K3
IL-9 Signaling	0.877	0.156	1.134	IL2RG,PTPN11,GAB1,PIK3CD,NFKB2,TLR9,NFKB1
Endoplasmic Reticulum Stress Pathway	0.873	0.19	NaN	MBTPS1,XBP1,CASP7,MBTPS2
Inflammasome pathway	0.873	0.19	2	NAIP,NLRP1,NFKB2,NFKB1
Notch Signaling	0.866	0.162	NaN	DLL1,CNTN1,DTX1,MAG,HEY2,DLL3
Ovarian Cancer Signaling	0.866	0.126	NaN	PRKACB,NRAS,RRAS,WNT9A,FZD9,TLR9,PDGFC,WNT7A,GAB1,MSH2,WNT10A,PTPN11,PRKAR1B,RPS6KB2,FZD5,PIK3CD,BRCA1,TCF7L2
Signaling by Rho Family GTPases	0.864	0.118	-0.408	RHOT2,WASF3,NFKB1,CDH11,GNG7,ITGA3,CIT,RHOU,RHOF,MYL12B,RND2,ITGB1,GNG4,ACTR2,GNAS,CDH4,ACTB,GNA12,CDH6,NFKB2,TLR9,GNG10,ARHGEF5,PTPN11,GAB1,CDH20,CDH10,GNAO1,PIK3CD
Superpathway of Serine and Glycine Biosynthesis I	0.859	0.286	NaN	PSAT1,PHGDH
Inositol Pyrophosphates Biosynthesis	0.859	0.286	NaN	IP6K3,IPPK
DNA Double-Strand Break Repair by Non-Homologous End Joining	0.845	0.214	NaN	DCLRE1C,XRCC4,PARP1
Isoleucine Degradation I	0.845	0.214	NaN	BCAT1,ACAD8,ACADSB
ERK5 Signaling	0.845	0.143	-0.333	NRAS,PTPN11,YWHAE,GAB1,RRAS,GNA12,RPS6KB2,MAP3K8,MAP3K3
Antiproliferative Role of Somatostatin Receptor 2	0.837	0.139	0	RAP1B,GNG4,NRAS,PTPN11,GAB1,RRAS,PIK3CD,TLR9,GNG7,GNG10
Macropinocytosis Signaling	0.833	0.136	0.707	ITGB1,ARF6,NRAS,PTPN11,GAB1,RRAS,PIK3CD,RAB34,TLR9,PDGFC,PDGFB
PPAR Signaling	0.831	0.133	0	NR2F1,MAP3K14,IKBKG,NRAS,RRAS,IL1RAPL1,NFKB2,NFKB1,PDGFC,PDGFB,CITED2,TNFRSF11B
Regulation of Cellular Mechanics by Calpain Protease	0.824	0.145	0.816	ITGB1,ITGA3,NRAS,CAPNS1,RRAS,ACTN2,CAST,CNGA3
Production of Nitric Oxide and Reactive Oxygen Species in Macrophages	0.821	0.12	2.132	RND2,RAP1B,MAP3K14,APOE,MAP3K6,PPP2R5B,RHOT2,MAP3K4,NFKB2,NFKB1,TLR9,PPP2CB,IKBKG,PTPN11,GAB1,CAT,RHOU,MAP3K8,PPP2R2C,PIK3CD,RHOF,MAP3K3,TNFRSF11B
Protein Kinase A Signaling	0.799	0.112	-0.507	RAP1B,PRKACB,FLNB,PTPN2,MYLK2,NFKB1,GNG7,RYR3,PRKAR1B,TGFB2,PTPRZ1,PDE4D,SMPDL3B,ANAPC11,ADCY8,PTPRT,MYL12B,CAMK2B,PHKG1,GNG4,GNAS,ATF1,ADD2,YWHAE,PTPRD,PDE9A,ADCY6,PDE4B,NFKB2,CNGA3,GNG10,AKAP13,PTPRU,DUSP9,PTPN11,ADCY1,ITPR3,PDE5A,PDE8B,CDC26,PTPN22,TCF7L2
Netrin Signaling	0.787	0.154	NaN	PRKACB,NCK2,UNC5A,RYR3,PRKAR1B,RAC3
tRNA Splicing	0.787	0.154	NaN	PDE9A,PDE5A,PDE8B,SMPDL3B,PDE4D,PDE4B
14-3-3-mediated Signaling	0.777	0.124	NaN	TUBA1B,NRAS,YWHAE,RRAS,TUBB2A,TLR9,TUBB2B,SRPK2,TUBA1A,CBL,GAB1,PTPN11,MAPT,TUBB4A,PIK3CD,PDCD6IP
Hepatic Cholestasis	0.777	0.121	NaN	PRKACB,MAP3K14,TJP2,ADCY6,SLCO1A2,IL6,MAP3K4,NFKB2,NFKB1,IKBKG,SREBF1,ABCC1,IL17D,ADCY1,PRKAR1B,TGFB2,IL1RAPL1,ADCY8,TNFRSF11B
G Protein Signaling Mediated by Tubby	0.773	0.161	NaN	GNG4,LCK,GNAS,GNG7,GNG10
Role of NANOG in Mammalian Embryonic Stem Cell Pluripotency	0.772	0.125	-0.378	BMP4,NRAS,RRAS,WNT9A,FZD9,TLR9,LIFR,WNT7A,GAB1,WNT10A,PTPN11,BMP7,FZD5,PIK3CD,SMAD1
Hereditary Breast Cancer Signaling	0.764	0.122	NaN	NPM1,NRAS,DPF1,RRAS,ACTB,DDB2,TLR9,CCNB1,GAB1,MSH2,PTPN11,HDAC7,SLC19A1,PIK3CD,BLM,ACTL6B,BRCA1
p70S6K Signaling	0.757	0.123	1.291	CD19,IL2RG,IL4R,NRAS,YWHAE,RRAS,PPP2R5B,CD79A,TLR9,PPP2CB,GAB1,PTPN11,MAPT,PPP2R2C,PIK3CD,AGT
GPCR-Mediated Nutrient Sensing in Enteroendocrine Cells	0.757	0.131	NaN	PRKACB,GNG4,GNAS,ADCY1,ITPR3,PRKAR1B,ADCY6,TAS1R3,ADCY8,GNG7,GNG10
Asparagine Degradation I	0.741	0.5	NaN	ASRGL1
Î²-alanine Degradation I	0.741	0.5	NaN	ABAT
Proline Degradation	0.741	0.5	NaN	ALDH4A1
L-DOPA Degradation	0.741	0.5	NaN	COMT
4-hydroxyproline Degradation I	0.741	0.5	NaN	ALDH4A1
Anandamide Degradation	0.741	0.5	NaN	FAAH2
Glycine Degradation (Creatine Biosynthesis)	0.741	0.5	NaN	GATM
Cysteine Biosynthesis/Homocysteine Degradation	0.741	0.5	NaN	CBS/CBSL
Adenine and Adenosine Salvage I	0.741	0.5	NaN	APRT
Formaldehyde Oxidation II (Glutathione-dependent)	0.741	0.5	NaN	ADH5
Glutamate Dependent Acid Resistance	0.741	0.5	NaN	GAD1
HMGB1 Signaling	0.738	0.122	0.5	RND2,NRAS,RRAS,RHOT2,NFKB2,IL6,TLR9,NFKB1,GAB1,PTPN11,IL17D,RHOU,TGFB2,PIK3CD,RHOF,TNFRSF11B
Ethanol Degradation II	0.733	0.156	NaN	ADH5,ALDH4A1,ALDH1L1,ALDH1A2,ALDH3B1
ERK/MAPK Signaling	0.726	0.116	0.426	RAP1B,PRKACB,ITGB1,MYCN,NRAS,ATF1,RRAS,VRK2,PPP2R5B,PLA2G4C,TLR9,RAC3,KSR1,PPP2CB,LAMTOR3,ITGA3,DUSP9,PTPN11,GAB1,PLA2G5,PRKAR1B,PPP2R2C,PIK3CD
Tumoricidal Function of Hepatic Natural Killer Cells	0.719	0.167	1	SERPINB9,GZMB,CASP7,FAS
CDP-diacylglycerol Biosynthesis I	0.719	0.167	NaN	AGPAT5,ABHD5,MBOAT2,CDS2
Role of NFAT in Cardiac Hypertrophy	0.718	0.116	-1.789	GNG4,PRKACB,GNAS,NRAS,RRAS,ADCY6,IL6,TLR9,GNG7,GNG10,GAB1,PTPN11,HDAC7,ADCY1,ITPR3,PRKAR1B,CAMK1G,TGFB2,PIK3CD,SLC8A1,ADCY8,CAMK2B
Neuregulin Signaling	0.71	0.128	0.333	ITGB1,ITGA3,NRAS,PTPN11,RRAS,ERBB4,GRB7,RPS6KB2,EREG,CDK5R1,AREG
LPS-stimulated MAPK Signaling	0.71	0.128	0.905	MAP3K14,IKBKG,NRAS,ATF1,PTPN11,GAB1,RRAS,PIK3CD,NFKB2,TLR9,NFKB1
Mouse Embryonic Stem Cell Pluripotency	0.699	0.124	-0.277	BMP4,NRAS,RRAS,FZD9,TLR9,XIAP,LIFR,PTPN11,GAB1,PIK3CD,FZD5,SMAD1,TCF7L2
Regulation of IL-2 Expression in Activated and Anergic T Lymphocytes	0.683	0.128	NaN	CD3G,CD28,IKBKG,NRAS,RRAS,LAT,ZAP70,TGFB2,NFKB2,NFKB1
T Helper Cell Differentiation	0.68	0.13	NaN	STAT6,CD28,IL2RG,IL4R,FOXP3,HLA-DOB,IL6,RORC,TNFRSF11B
Sphingosine and Sphingosine-1-phosphate Metabolism	0.679	0.222	NaN	ACER3,SGPP2
Prostanoid Biosynthesis	0.679	0.222	NaN	PTGIS,PTGES
Folate Transformations I	0.679	0.222	NaN	MTHFD1L,MTR
Type II Diabetes Mellitus Signaling	0.676	0.12	1.508	TRADD,MAP3K14,IKBKG,ACSBG1,PTPN11,GAB1,PRKAB2,ACSL6,ABCC8,PIK3CD,NFKB2,TLR9,NFKB1,NSMAF,TNFRSF11B
Superpathway of D-myo-inositol (1,4,5)-trisphosphate Metabolism	0.675	0.16	NaN	INPP5B,BPNT1,IMPA2,ITPKA
Rac Signaling	0.668	0.121	0	ITGB1,ABI2,ACTR2,NRAS,RRAS,NFKB2,TLR9,NFKB1,CDK5R1,MCF2L,ITGA3,PTPN11,GAB1,PIK3CD
Gap Junction Signaling	0.661	0.116	NaN	PRKACB,TUBA1B,GNAS,NRAS,RRAS,ACTB,TUBB2A,ADCY6,TLR9,TUBB2B,TUBA1A,PTPN11,GAB1,ADCY1,ITPR3,PRKAR1B,TUBB4A,PIK3CD,ADCY8
CD28 Signaling in T Helper Cells	0.658	0.119	2.496	ACTR2,NFKB2,TLR9,NFKB1,CD28,CD3G,LCK,IKBKG,GAB1,PTPN11,ITPR3,LAT,ZAP70,HLA-DOB,PIK3CD
Synaptic Long Term Potentiation	0.649	0.12	-1.604	GRM5,PRKACB,RAP1B,NRAS,GRM3,RRAS,GRM8,ADCY1,ITPR3,PRKAR1B,GRIA2,ADCY8,GRIA4,CAMK2B
Phosphatidylglycerol Biosynthesis II (Non-plastidic)	0.634	0.154	NaN	AGPAT5,ABHD5,MBOAT2,CDS2
Leukocyte Extravasation Signaling	0.627	0.112	NaN	RAP1B,ITGB1,MMP28,ACTB,ACTN2,CXCL12,MAP3K4,CLDN7,TLR9,TEC,CTNNA2,ITGA3,TIMP4,CLDN5,PTPN11,GAB1,RAP1GAP,ICAM3,PIK3CD,RASSF5,DLC1,CTTN,CLDN3
FcÎ³RIIB Signaling in B Lymphocytes	0.622	0.132	0.378	NRAS,PTPN11,GAB1,RRAS,CD79A,PIK3CD,TLR9
D-myo-inositol (1,4,5)-trisphosphate Degradation	0.614	0.167	NaN	INPP5B,BPNT1,IMPA2
Cysteine Biosynthesis III (mammalia)	0.614	0.167	NaN	CBS/CBSL,PRMT8,AHCYL2
PTEN Signaling	0.614	0.118	-0.832	ITGB1,NRAS,RRAS,PREX2,NFKB2,NFKB1,RAC3,IKBKG,ITGA3,CBL,INPP5B,RPS6KB2,PIK3CD,MAGI2
Embryonic Stem Cell Differentiation into Cardiac Lineages	0.609	0.2	NaN	MESP1,SP4
Oleate Biosynthesis II (Animals)	0.609	0.2	NaN	CYB5A,PTPRT
NAD Phosphorylation and Dephosphorylation	0.609	0.2	NaN	NADK2,ACPP
Pentose Phosphate Pathway	0.609	0.2	NaN	TKT,G6PD
Regulation of the Epithelial-Mesenchymal Transition Pathway	0.607	0.112	NaN	TWIST2,NRAS,RRAS,WNT9A,FZD9,NFKB2,NFKB1,TLR9,SMURF1,FGF1,WNT7A,PTPN11,WNT10A,GAB1,TGFB2,FZD5,FGF11,PIK3CD,TCF7L2,CLDN3,FGF5
Glioblastoma Multiforme Signaling	0.605	0.114	0	RND2,NRAS,RRAS,WNT9A,RHOT2,FZD9,TLR9,PDGFC,PDGFB,WNT7A,PTPN11,GAB1,WNT10A,ITPR3,RHOU,FZD5,PIK3CD,RHOF
GÎ±q Signaling	0.605	0.114	0.5	RND2,GNG4,GNAS,RHOT2,RGS7,NFKB2,NFKB1,TLR9,GNG7,GNG10,GRM5,IKBKG,PTPN11,GAB1,ITPR3,RHOU,PIK3CD,RHOF
Androgen Signaling	0.604	0.118	-0.447	GNG4,PRKACB,GNAS,GNA12,CDK7,GNAO1,PRKAR1B,GTF2E2,NFKB2,NFKB1,MNAT1,GNG7,GNG10
Paxillin Signaling	0.604	0.118	0	ITGB1,NCK2,ARF6,ITGA3,NRAS,PTPN11,GAB1,RRAS,ITGA11,ACTN2,ACTB,PIK3CD,TLR9
fMLP Signaling in Neutrophils	0.596	0.117	0	GNG4,ACTR2,NRAS,GNAS,PTPN11,GAB1,RRAS,ITPR3,PIK3CD,NFKB2,NFKB1,TLR9,GNG7,GNG10
L-carnitine Biosynthesis	0.585	0.333	NaN	BBOX1
Coenzyme A Biosynthesis	0.585	0.333	NaN	PPCS
1,25-dihydroxyvitamin D3 Biosynthesis	0.585	0.333	NaN	POR
Glutathione Biosynthesis	0.585	0.333	NaN	GCLC
Methionine Salvage II (Mammalian)	0.585	0.333	NaN	MTR
Tyrosine Biosynthesis IV	0.585	0.333	NaN	PCBD1
4-aminobutyrate Degradation I	0.585	0.333	NaN	ABAT
3-phosphoinositide Biosynthesis	0.58	0.111	NaN	CD19,PTPN2,PPP2R5B,DUSP27,PPTC7,TRAT1,PGAM4,TLR9,CD28,ITPK1,LCK,PTPN11,GAB1,NUDT11,ERBB4,INPP5B,SGPP2,PPM1F,PIK3CD,NUDT4,PTPN22
Endometrial Cancer Signaling	0.579	0.125	NaN	CTNNA2,NRAS,PTPN11,GAB1,APC2,RRAS,PIK3CD,TLR9
IL-2 Signaling	0.579	0.125	0.707	LCK,IL2RG,NRAS,PTPN11,GAB1,RRAS,PIK3CD,TLR9
JAK/Stat Signaling	0.575	0.12	1.265	STAT6,NRAS,PTPN11,GAB1,RRAS,PIK3CD,NFKB2,IL6,TLR9,NFKB1
DNA damage-induced 14-3-3Ïƒ Signaling	0.569	0.158	NaN	CCNE2,BRCA1,CCNB1
Eicosanoid Signaling	0.556	0.123	NaN	PNPLA8,PTGIS,PTGFR,LTA4H,PTGES,PTGDR,PLA2G4C,PLA2G5
Role of Macrophages, Fibroblasts and Endothelial Cells in Rheumatoid Arthritis	0.555	0.107	NaN	CXCL12,LTB,CCL5,IL6,NFKB1,PDGFC,TRADD,IKBKG,WNT7A,TRAF4,LTBR,TRAF1,TNFRSF11B,CAMK2B,MAP3K14,NRAS,RRAS,WNT9A,IL15,FZD9,TLR9,PDGFB,PTPN11,GAB1,WNT10A,APC2,GNAO1,FZD5,PIK3CD,IL1RAPL1,TCF7L2,RYK
Leptin Signaling in Obesity	0.555	0.119	0.447	PRKACB,PTPN11,GAB1,LEPR,ADCY1,PRKAR1B,ADCY6,PIK3CD,ADCY8,TLR9
Acyl-CoA Hydrolysis	0.548	0.182	NaN	THEM5,ACOT1
Actin Cytoskeleton Signaling	0.538	0.108	-0.943	ITGB1,ACTR2,ABI2,MYH6,NRAS,RRAS,ACTB,ACTN2,GNA12,MYLK2,MYH7,TLR9,RAC3,PDGFC,PDGFB,FGF1,ITGA3,PTPN11,GAB1,APC2,FGF11,PIK3CD,MYL12B,FGF5
Atherosclerosis Signaling	0.532	0.113	NaN	PNPLA8,APOE,PLA2G4C,CXCL12,NFKB2,IL6,NFKB1,PDGFC,F3,TPSAB1/TPSB2,PDGFB,TNFRSF14,LPL,PLA2G5
PI3K Signaling in B Lymphocytes	0.532	0.113	2.496	CD19,IL4R,NRAS,ATF1,RRAS,CD79A,NFKB2,PLEKHA3,NFKB1,IKBKG,CBL,ITPR3,PIK3CD,CAMK2B
Endothelin-1 Signaling	0.531	0.109	-1.342	PNPLA8,GNAS,NRAS,EDNRB,RRAS,GNA12,PLA2G4C,ADCY6,TLR9,GAB1,PTPN11,GNAO1,CASQ1,ADCY1,SHC2,ITPR3,PLA2G5,PIK3CD,ADCY8,CASP7
April Mediated Signaling	0.531	0.132	2.236	MAP3K14,IKBKG,NFKB2,NFKB1,TRAF1
Inhibition of Matrix Metalloproteases	0.531	0.132	NaN	TIMP4,MMP28,RECK,A2M,TFPI2
Phagosome Maturation	0.528	0.112	NaN	ATP6V0E2,TUBA1B,LAMP2,TUBA1A,DCTN4,YKT6,PRDX5,TCIRG1,TUBB2A,TUBB4A,RILP,CTSC,SNAP25,ACE,TUBB2B
Sonic Hedgehog Signaling	0.526	0.138	NaN	PRKACB,PRKAR1B,HKR1,CCNB1
GDNF Family Ligand-Receptor Interactions	0.525	0.118	-0.378	DOK5,PDLIM7,NRAS,PTPN11,GAB1,RRAS,ITPR3,PIK3CD,TLR9
Superpathway of Inositol Phosphate Compounds	0.516	0.107	NaN	CD19,PTPN2,PPP2R5B,DUSP27,TRAT1,IPPK,PPTC7,PGAM4,ITPKA,TLR9,CD28,ITPK1,LCK,IP6K3,PTPN11,GAB1,NUDT11,INPP5B,ERBB4,SGPP2,PPM1F,PIK3CD,NUDT4,PTPN22
Agrin Interactions at Neuromuscular Junction	0.513	0.119	0	ITGB1,ITGA3,NRAS,RRAS,ERBB4,ACTB,RAC3,CTTN
Role of IL-17A in Arthritis	0.513	0.119	NaN	PTPN11,GAB1,CCL20,PIK3CD,CCL5,NFKB2,TLR9,NFKB1
Type I Diabetes Mellitus Signaling	0.508	0.113	2.333	CD3G,MAP3K14,TRADD,CD28,IKBKG,GZMB,GAD1,HLA-DOB,NFKB2,NFKB1,FAS,TNFRSF11B
Non-Small Cell Lung Cancer Signaling	0.506	0.117	0.378	RXRG,NRAS,PTPN11,GAB1,RRAS,ITPR3,PIK3CD,RASSF5,TLR9
Cyclins and Cell Cycle Regulation	0.506	0.117	1.414	PPP2CB,MYT1,CCNE2,CDK7,HDAC7,PPP2R5B,TGFB2,PPP2R2C,CCNB1
IL-17A Signaling in Airway Cells	0.506	0.117	1.414	IKBKG,PTPN11,GAB1,CCL20,PIK3CD,NFKB2,IL6,TLR9,NFKB1
Thyroid Cancer Signaling	0.503	0.128	NaN	RXRG,NRAS,RRAS,CXCL12,TCF7L2
Retinoic acid Mediated Apoptosis Signaling	0.502	0.121	0.816	RXRG,PARP15,TNFSF10,CFLAR,TNFRSF10A,RARG,PARP1
Regulation of Actin-based Motility by Rho	0.5	0.115	0	RND2,ITGB1,ACTR2,ITGA3,ACTB,RHOT2,RHOU,RHOF,RAC3,MYL12B
TGF-Î² Signaling	0.5	0.115	-1.134	ZNF423,BMP4,NRAS,RRAS,RUNX2,TGFB2,SMAD6,BMP7,SMAD1,SMURF1
PPARÎ±/RXRÎ± Activation	0.496	0.108	-0.577	PRKACB,MAP3K14,GNAS,NRAS,PRKAB2,RRAS,ADCY6,IL6,NFKB2,NFKB1,NR2F1,IKBKG,LPL,ADCY1,PRKAR1B,TGFB2,IL1RAPL1,ADCY8
Cancer Drug Resistance By Drug Efflux	0.489	0.122	NaN	NRAS,RRAS,ABCC1,ABCG2,PIK3CD,NFKB1
IL-6 Signaling	0.487	0.11	1.604	MAP3K14,IKBKG,NRAS,PTPN11,GAB1,RRAS,PIK3CD,IL1RAPL1,IL6,NFKB2,NFKB1,TLR9,A2M,TNFRSF11B
Retinoate Biosynthesis II	0.481	0.25	NaN	RBP5
Pentose Phosphate Pathway (Oxidative Branch)	0.481	0.25	NaN	G6PD
Arginine Degradation I (Arginase Pathway)	0.481	0.25	NaN	ALDH4A1
Phenylalanine Degradation I (Aerobic)	0.481	0.25	NaN	PCBD1
B Cell Activating Factor Signaling	0.477	0.125	2.236	MAP3K14,IKBKG,NFKB2,NFKB1,TRAF1
Stearate Biosynthesis I (Animals)	0.477	0.125	NaN	THEM5,ACSBG1,ACSL6,ACOT1,ELOVL2
Nitric Oxide Signaling in the Cardiovascular System	0.477	0.111	-1.155	PRKACB,BDKRB2,CACNA1E,PTPN11,GAB1,ITPR3,PRKAR1B,ATP2A3,PDE5A,PIK3CD,TLR9,PDGFC
Dopamine-DARPP32 Feedback in cAMP Signaling	0.471	0.108	-0.5	PRKACB,GNAS,ATF1,PPP2R5B,KCNJ16,ADCY6,ATP2A3,KCNJ4,PPP2CB,CACNA1E,KCNJ10,KCNJ9,ADCY1,ITPR3,PRKAR1B,PPP2R2C,ADCY8
Acute Phase Response Signaling	0.471	0.107	2.138	MAP3K14,NRAS,RRAS,IL6,NFKB2,NFKB1,KLKB1,TRADD,IKBKG,TF,PTPN11,CFB,PIK3CD,RBP5,A2M,C2,TNFRSF11B,AGT
Erythropoietin Signaling	0.469	0.114	NaN	NRAS,CBL,PTPN11,GAB1,RRAS,PIK3CD,NFKB2,TLR9,NFKB1
Renal Cell Carcinoma Signaling	0.469	0.114	0	NRAS,PTPN11,GAB1,RRAS,EGLN3,PIK3CD,TLR9,PDGFB,ARNT
Assembly of RNA Polymerase II Complex	0.467	0.12	NaN	CDK7,GTF2E2,TAF10,MNAT1,TAF1L,TAF9B
Cytotoxic T Lymphocyte-mediated Apoptosis of Target Cells	0.465	0.129	1	CD3G,GZMB,CASP7,FAS
Superpathway of Methionine Degradation	0.465	0.129	NaN	CBS/CBSL,PRMT8,MTR,AHCYL2
Myc Mediated Apoptosis Signaling	0.455	0.114	NaN	NRAS,PTPN11,YWHAE,GAB1,RRAS,PIK3CD,TLR9,FAS
Polyamine Regulation in Colon Cancer	0.454	0.136	NaN	MAX,AZIN1,PSME2
PDGF Signaling	0.45	0.111	0	NRAS,ABL2,PTPN11,GAB1,RRAS,INPP5B,PIK3CD,TLR9,PDGFC,PDGFB
Fatty Acid Activation	0.448	0.154	NaN	ACSBG1,ACSL6
Guanosine Nucleotides Degradation III	0.448	0.154	NaN	AOX1,ACPP
VEGF Signaling	0.448	0.11	-0.333	NRAS,PTPN11,YWHAE,GAB1,RRAS,ACTN2,ACTB,PIK3CD,TLR9,PDGFC,ARNT
GPCR-Mediated Integration of Enteroendocrine Signaling Exemplified by an L Cell	0.437	0.113	NaN	PRKACB,GIPR,GNAS,ADCY1,ITPR3,PRKAR1B,ADCY6,ADCY8
Dermatan Sulfate Biosynthesis (Late Stages)	0.429	0.119	NaN	SULT1C4,HS2ST1,CHST3,HS6ST2,DSEL
Role of p14/p19ARF in Tumor Suppression	0.429	0.119	0	NPM1,PTPN11,GAB1,PIK3CD,TLR9
Serotonin Receptor Signaling	0.429	0.119	NaN	ADCY1,ADCY6,ADCY8,SLC18A2,PCBD1
MIF-mediated Glucocorticoid Regulation	0.412	0.121	0	PLA2G4C,PLA2G5,NFKB2,NFKB1
Urate Biosynthesis/Inosine 5'-phosphate Degradation	0.407	0.143	NaN	AOX1,ACPP
Chronic Myeloid Leukemia Signaling	0.405	0.107	NaN	IKBKG,NRAS,PTPN11,GAB1,RRAS,HDAC7,TGFB2,PIK3CD,NFKB2,TLR9,NFKB1
Unfolded protein response	0.404	0.113	NaN	SREBF1,EDEM1,MBTPS1,XBP1,EIF2A,MBTPS2
Protein Citrullination	0.404	0.2	NaN	PADI2
Tetrahydrofolate Salvage from 5,10-methenyltetrahydrofolate	0.404	0.2	NaN	MTHFD1L
Lysine Degradation II	0.404	0.2	NaN	AASDHPPT
Myo-inositol Biosynthesis	0.404	0.2	NaN	IMPA2
Lysine Degradation V	0.404	0.2	NaN	AASDHPPT
Citrulline-Nitric Oxide Cycle	0.404	0.2	NaN	ASL
Folate Polyglutamylation	0.404	0.2	NaN	MTHFD1L
Serotonin Degradation	0.403	0.111	NaN	ADH5,ALDH4A1,ALDH1L1,SULT1C4,ALDH1A2,ALDH3B1,B4GAT1
Role of PI3K/AKT Signaling in the Pathogenesis of Influenza	0.403	0.11	1.414	PTPN11,GAB1,PIK3CD,CCL5,NFKB2,IRF3,TLR9,NFKB1
Toll-like Receptor Signaling	0.403	0.11	1.342	MAP3K14,IKBKG,TRAF4,TNFAIP3,NFKB2,TLR9,NFKB1,TRAF1
Lipid Antigen Presentation by CD1	0.393	0.125	NaN	ARF6,AP1G2,AP2S1
Role of JAK1, JAK2 and TYK2 in Interferon Signaling	0.393	0.125	NaN	PTPN2,NFKB2,NFKB1
Glycolysis I	0.393	0.125	NaN	ENO3,PGAM4,ALDOC
IL-8 Signaling	0.387	0.102	-0.728	GNG4,RND2,GNAS,NRAS,RRAS,GNA12,RHOT2,NFKB1,TLR9,PDGFC,RAC3,GNG7,GNG10,IKBKG,PTPN11,GAB1,RHOU,PIK3CD,RHOF,MYL12B
Graft-versus-Host Disease Signaling	0.386	0.114	NaN	CD28,GZMB,HLA-DOB,IL6,FAS
Chondroitin Sulfate Biosynthesis	0.385	0.111	NaN	SULT1C4,CHST9,HS2ST1,CHST3,B3GAT1,HS6ST2
Aryl Hydrocarbon Receptor Signaling	0.384	0.104	0	NR2F1,RXRG,ALDH4A1,ALDH1L1,CCNE2,ALDH1A2,TGFB2,ALDH3B1,NFKB2,IL6,NFKB1,RARG,FAS,ARNT
Huntington's Disease Signaling	0.378	0.101	-1.604	GNG4,YKT6,IFT57,PSME2,HIP1,TLR9,SNAP25,RPH3A,ZDHHC17,CDK5R1,GNG7,GNG10,TAF9B,GRM5,DNM1,CAPNS1,PTPN11,GAB1,CPLX2,HDAC7,CASQ1,TCERG1,PIK3CD,CASP7
IL-17 Signaling	0.373	0.106	NaN	MAP3K14,NRAS,PTPN11,GAB1,RRAS,PIK3CD,IL6,TLR9,NFKB1
HIPPO signaling	0.373	0.106	1.89	PPP2CB,TEAD1,DLG5,TJP2,YWHAE,PPP2R5B,PPP2R2C,SMAD1,CRB1
Dermatan Sulfate Degradation (Metazoa)	0.37	0.133	NaN	IDUA,HYAL1
CCR3 Signaling in Eosinophils	0.37	0.103	NaN	GNG4,GNAS,NRAS,PTPN11,GAB1,RRAS,PLA2G4C,ITPR3,PLA2G5,PIK3CD,TLR9,GNG7,GNG10
Melanoma Signaling	0.367	0.109	NaN	NRAS,PTPN11,GAB1,RRAS,PIK3CD,TLR9
Chondroitin Sulfate Biosynthesis (Late Stages)	0.365	0.111	NaN	SULT1C4,CHST9,HS2ST1,CHST3,HS6ST2
IL-17A Signaling in Gastric Cells	0.365	0.12	NaN	CCL20,CCL5,NFKB1
Gluconeogenesis I	0.365	0.12	NaN	ENO3,PGAM4,ALDOC
IGF-1 Signaling	0.365	0.104	-0.333	PRKACB,IGFBP6,NRAS,PTPN11,YWHAE,GAB1,RRAS,RPS6KB2,PRKAR1B,PIK3CD,TLR9
IL-17A Signaling in Fibroblasts	0.365	0.114	NaN	IKBKG,NFKB2,IL6,NFKB1
Insulin Receptor Signaling	0.362	0.102	0.277	PRKACB,SCNN1A,NRAS,CBL,PTPN11,GAB1,RRAS,INPP5B,ASIC1,RPS6KB2,PRKAR1B,PIK3CD,STX4,TLR9
Dermatan Sulfate Biosynthesis	0.35	0.107	NaN	SULT1C4,HS2ST1,CHST3,B3GAT1,HS6ST2,DSEL
ErbB Signaling	0.349	0.103	NaN	NCK2,NRAS,PTPN11,GAB1,RRAS,ERBB4,PIK3CD,TLR9,EREG,AREG
NRF2-mediated Oxidative Stress Response	0.347	0.1	2.333	NRAS,DNAJB4,RRAS,ACTB,HERPUD1,DNAJC13,GCLC,DNAJC1,TLR9,MAFK,ERP29,PTPN11,GAB1,DNAJC4,ABCC1,CAT,DNAJC18,PIK3CD,AOX1
NAD Biosynthesis from 2-amino-3-carboxymuconate Semialdehyde	0.345	0.167	NaN	NADSYN1
Arginine Biosynthesis IV	0.345	0.167	NaN	ASL
Urea Cycle	0.345	0.167	NaN	ASL
Pentose Phosphate Pathway (Non-oxidative Branch)	0.345	0.167	NaN	TKT
UDP-N-acetyl-D-glucosamine Biosynthesis II	0.345	0.167	NaN	GFPT2
Sperm Motility	0.344	0.102	-1.508	PNPLA8,PRKACB,CACNA1G,GNAS,ZP3,PLA2G4C,ITPR3,PLA2G5,PRKAR1B,PDE4D,PDE4B,CNGA3
Complement System	0.343	0.111	-1	CD55,CFB,MASP1,C2
Estrogen-Dependent Breast Cancer Signaling	0.342	0.104	NaN	NRAS,PTPN11,GAB1,RRAS,PIK3CD,NFKB2,TLR9,NFKB1
Telomerase Signaling	0.34	0.102	1.265	PPP2CB,IL2RG,NRAS,PTPN11,GAB1,RRAS,HDAC7,PPP2R5B,PPP2R2C,PIK3CD,TLR9
CCR5 Signaling in Macrophages	0.338	0.104	NaN	GNG4,CD3G,GNAS,CCL5,GNG7,FAS,GNG10
Granzyme B Signaling	0.337	0.125	NaN	GZMB,PARP1
Extrinsic Prothrombin Activation Pathway	0.337	0.125	NaN	F13A1,F3
Mismatch Repair in Eukaryotes	0.337	0.125	NaN	MSH2,SLC19A1
Î³-glutamyl Cycle	0.337	0.125	NaN	GCLC,ANPEP
Adenosine Nucleotides Degradation II	0.337	0.125	NaN	AOX1,ACPP
Methionine Degradation I (to Homocysteine)	0.337	0.125	NaN	PRMT8,AHCYL2
FAK Signaling	0.336	0.102	NaN	ITGB1,ITGA3,NRAS,CAPNS1,PTPN11,GAB1,RRAS,ACTB,PIK3CD,TLR9
Role of Tissue Factor in Cancer	0.333	0.101	NaN	ITGB1,LCK,ITGA3,NRAS,PTPN11,GAB1,RRAS,GNA12,PIK3CD,TLR9,F3,FGF5
HER-2 Signaling in Breast Cancer	0.332	0.102	NaN	ITGB1,CCNE2,NRAS,PTPN11,GAB1,RRAS,PIK3CD,TLR9,AREG
VEGF Family Ligand-Receptor Interactions	0.332	0.102	-0.707	NRAS,PTPN11,GAB1,RRAS,PLA2G4C,PLA2G5,PIK3CD,TLR9,NRP1
Glioma Signaling	0.329	0.101	-1.265	NRAS,PTPN11,GAB1,RRAS,CAMK1G,IDH2,PIK3CD,TLR9,PDGFC,PDGFB,CAMK2B
Role of BRCA1 in DNA Damage Response	0.328	0.103	NaN	DPF1,MSH2,ATF1,ACTB,SLC19A1,ACTL6B,BLM,BRCA1
IL-10 Signaling	0.323	0.103	NaN	MAP3K14,IKBKG,IL4R,IL1RAPL1,NFKB2,IL6,NFKB1
ErbB2-ErbB3 Signaling	0.323	0.103	0.378	NRAS,PTPN11,GAB1,RRAS,ETV4,PIK3CD,TLR9
Triacylglycerol Degradation	0.323	0.108	NaN	PNPLA7,LPL,MGLL,PNPLA2
Natural Killer Cell Signaling	0.322	0.1	NaN	LCK,NRAS,KLRC4-KLRK1/KLRK1,PTPN11,GAB1,RRAS,INPP5B,LAT,ZAP70,PIK3CD,TLR9,RAC3
Factors Promoting Cardiogenesis in Vertebrates	0.32	0.101	NaN	CCNE2,BMP4,TGFB2,FZD9,FZD5,MYH7,BMP7,SMAD1,TCF7L2
LXR/RXR Activation	0.311	0.0992	-2.53	APOE,RXRG,TF,SREBF1,LPL,IL1RAPL1,NFKB2,IRF3,IL6,NFKB1,AGT,TNFRSF11B
Mitochondrial L-carnitine Shuttle Pathway	0.308	0.118	NaN	ACSBG1,ACSL6
MSP-RON Signaling Pathway	0.302	0.102	NaN	KLKB1,PTPN11,GAB1,ACTB,PIK3CD,TLR9
Phosphatidylcholine Biosynthesis I	0.297	0.143	NaN	PCYT1B
Ceramide Degradation	0.297	0.143	NaN	ACER3
ErbB4 Signaling	0.295	0.1	-0.378	NRAS,PTPN11,GAB1,RRAS,ERBB4,PIK3CD,TLR9
Activation of IRF by Cytosolic Pattern Recognition Receptors	0.288	0.1	1.633	IKBKG,SIKE1,NFKB2,IRF3,IL6,NFKB1
Calcium-induced T Lymphocyte Apoptosis	0.288	0.1	2.449	CD3G,LCK,ZAP70,ITPR3,HLA-DOB,ATP2A3
Prostate Cancer Signaling	0.284	0.0978	NaN	CCNE2,NRAS,PTPN11,GAB1,RRAS,PIK3CD,NFKB2,TLR9,NFKB1
Wnt/Î²-catenin Signaling	0.283	0.0964	1.387	WNT9A,SOX10,PPP2R5B,FZD9,SOX11,RARG,PPP2CB,WNT7A,WNT10A,APC2,GNAO1,TGFB2,FZD5,SOX8,PPP2R2C,TCF7L2
Differential Regulation of Cytokine Production in Macrophages and T Helper Cells by IL-17A and IL-17F	0.281	0.111	NaN	CCL5,IL6
Amyloid Processing	0.279	0.1	NaN	PRKACB,CAPNS1,MAPT,PRKAR1B,CDK5R1
FLT3 Signaling in Hematopoietic Progenitor Cells	0.277	0.0976	NaN	STAT6,NRAS,CBL,PTPN11,GAB1,RRAS,PIK3CD,TLR9
B Cell Development	0.274	0.103	NaN	CD19,HLA-DOB,CD79A
Role of Wnt/GSK-3Î² Signaling in the Pathogenesis of Influenza	0.27	0.0972	0.816	WNT7A,WNT10A,APC2,WNT9A,FZD9,FZD5,TCF7L2
D-myo-inositol (1,4,5,6)-Tetrakisphosphate Biosynthesis	0.268	0.0956	NaN	ITPK1,PTPN11,PTPN2,NUDT11,INPP5B,SGPP2,PPP2R5B,DUSP27,PPTC7,PPM1F,PGAM4,NUDT4,PTPN22
D-myo-inositol (3,4,5,6)-tetrakisphosphate Biosynthesis	0.268	0.0956	NaN	ITPK1,PTPN11,PTPN2,NUDT11,INPP5B,SGPP2,PPP2R5B,DUSP27,PPTC7,PPM1F,PGAM4,NUDT4,PTPN22
Phagosome Formation	0.265	0.0957	NaN	RND2,ITGB1,MARCKS,ITGA3,PTPN11,GAB1,RHOT2,RHOU,PIK3CD,RHOF,TLR9
Phototransduction Pathway	0.265	0.098	NaN	PRKACB,RGR,PRKAR1B,RGS9BP,CNGA3
PCP pathway	0.261	0.0968	0.447	WNT7A,WNT10A,WNT9A,FZD9,FZD5,SDC3
Sucrose Degradation V (Mammalian)	0.258	0.125	NaN	ALDOC
Phosphatidylethanolamine Biosynthesis II	0.258	0.125	NaN	ETNK1
Histidine Degradation III	0.258	0.125	NaN	MTHFD1L
Superoxide Radicals Degradation	0.258	0.125	NaN	CAT
Glycoaminoglycan-protein Linkage Region Biosynthesis	0.258	0.125	NaN	B3GAT1
Sphingomyelin Metabolism	0.258	0.125	NaN	SGMS2
GM-CSF Signaling	0.258	0.0959	-0.378	NRAS,PTPN11,GAB1,RRAS,PIK3CD,TLR9,CAMK2B
The Visual Cycle	0.257	0.105	NaN	RLBP1,RBP5
Purine Nucleotides Degradation II (Aerobic)	0.257	0.105	NaN	AOX1,ACPP
Role of RIG1-like Receptors in Antiviral Innate Immunity	0.253	0.0976	2	IKBKG,NFKB2,IRF3,NFKB1
MIF Regulation of Innate Immunity	0.253	0.0976	0	PLA2G4C,PLA2G5,NFKB2,NFKB1
Docosahexaenoic Acid (DHA) Signaling	0.251	0.0962	NaN	PTPN11,GAB1,PIK3CD,TLR9,PNPLA2
autophagy	0.251	0.0962	NaN	LAMP2,WDFY3,ATG4A,CTSC,ACE
D-myo-inositol (1,3,4)-trisphosphate Biosynthesis	0.235	0.1	NaN	INPP5B,ITPKA
Pathogenesis of Multiple Sclerosis	0.226	0.111	NaN	CCL5
Leucine Degradation I	0.226	0.111	NaN	BCAT1
Pregnenolone Biosynthesis	0.198	0.1	NaN	CYP11A1
