# Supplementary material for: A recurrent point mutation in PRKCA is a hallmark of chordoid gliomas
Source: Nat Commun. 2018 Jun 18;9:2371. doi: 10.1038/s41467-018-04622-w (PMC6006150; doi:10.1038/s41467-018-04622-w)
Supplement: Supplementary file 11 — Supplementary Data 8 [file 41467_2018_4622_MOESM11_ESM.xlsx]

## Sheet:  S8
Data S8. EIF2 signaling pathway. Expression values are given if the gene was part of the top 2000 differentially expressed genes between ChG and TCGA grade II glioma IDH Wt
Symbol	Entrez Gene Name	Gene symbol -- human (Hugo / HGNC, Entrez Gene)	Expr Log Ratio	Expr p-value	Expr False Discovery Rate (q-value)	Location	Family	Drugs
40Sribosomalsubunit						Cytoplasm	complex
43S PreinitiationComplex						Cytoplasm	complex
48S						Cytoplasm	complex
60S ribosomalsubunit						Cytoplasm	complex
AKT						Cytoplasm	group	afuresertib, ipatasertib, ONC-201, AT13148, SR-13668, MSC2363318A
Amino acid						Other	chemical - endogenous mammalian
Amino-acidbiosynthesis						Other	function
Amino-acidtransport						Other	function
Apoptosis						Other	function
Assembly of stress granule						Other	function
ATF3	activating transcription factor 3	ATF3	1.11934	0.011903	0.0208979	Nucleus	transcription regulator
ATF4	activating transcription factor 4	ATF4	0.762963	7.52e-07	3.04e-06	Nucleus	transcription regulator
ATF5	activating transcription factor 5	ATF5	0.250189	0.345574	0.414468	Nucleus	transcription regulator
BCL2	BCL2, apoptosis regulator	BCL2	-1.59543	6.85e-10	4.62e-09	Cytoplasm	transporter	oblimersen, rasagiline, (-)-gossypol, navitoclax, gemcitabine/paclitaxel, bortezomib/paclitaxel, venetoclax, paclitaxel/trastuzumab, paclitaxel/pertuzumab/trastuzumab, lapatinib/paclitaxel, doxorubicin/paclitaxel, epirubicin/paclitaxel, paclitaxel/ramucirumab, paclitaxel/topotecan, BCL201, S 055746, paclitaxel
C-MYC	v-myc avian myelocytomatosis viral oncogene homolog	MYC	1.8825	1.94e-07	8.65e-07	Nucleus	transcription regulator
c-RAF	Raf-1 proto-oncogene, serine/threonine kinase	RAF1	0.322257	0.00448421	0.00863158	Cytoplasm	kinase	CHIR-265, c-raf antisense oligonucleotide liposome, ISIS 5132, vemurafenib, dabrafenib, regorafenib, bortezomib/sorafenib, dexamethasone/lenalidomide/sorafenib, bevacizumab/sorafenib, dabrafenib/trametinib, cytarabine/idarubicin/sorafenib, 5-azacytidine/sorafenib, decitabine/sorafenib, MLN2480, cobimetinib/vemurafenib, everolimus/sorafenib, dabrafenib/panitumumab, HM95573, dabrafenib/trametinib/v…
Cardio-protection						Other	disease
CDK11A	cyclin dependent kinase 11A	CDK11A	1.23407	1.26e-11	1.14e-10	Nucleus	kinase
CHOP	DNA damage inducible transcript 3	DDIT3	0.0243582	0.946517	0.95856	Nucleus	transcription regulator
CYCLIN D1	cyclin D1	CCND1	-0.92332	0.0131698	0.0228805	Nucleus	transcription regulator	arsenic trioxide/tretinoin, arsenic trioxide/daunorubicin/tretinoin, arsenic trioxide/gemtuzumab ozogamicin/tretinoin, arsenic trioxide/idarubicin/tretinoin, arsenic trioxide
eIF1	eukaryotic translation initiation factor 1	EIF1	-0.16037	0.0890805	0.126228	Cytoplasm	translation regulator
eIF2						Cytoplasm	complex
eIF4A						Cytoplasm	group
eIF5	eukaryotic translation initiation factor 5	EIF5	0.0789002	0.577894	0.639831	Cytoplasm	translation regulator
eIF5B	eukaryotic translation initiation factor 5B	EIF5B	0.923654	4.08e-06	1.44e-05	Cytoplasm	translation regulator
elF1A						Cytoplasm	group
elF2Î±	eukaryotic translation initiation factor 2A	EIF2A	1.19411	4.53e-15	7.1e-14	Cytoplasm	translation regulator
elF2Î²						Cytoplasm	complex
elF2Î³	eukaryotic translation initiation factor 2 subunit gamma	EIF2S3	0.68044	9.86e-07	3.91e-06	Cytoplasm	translation regulator
elF3						Cytoplasm	complex
elF4E	eukaryotic translation initiation factor 4E	EIF4E	0.474848	9.37e-05	0.000252932	Cytoplasm	translation regulator
elF4F						Cytoplasm	complex
elF4G						Cytoplasm	group
ER stress response						Other	function
ERK1/2						Cytoplasm	group
G-actin						Cytoplasm	group
GADD34	protein phosphatase 1 regulatory subunit 15A	PPP1R15A	1.18937	4.12e-06	1.45e-05	Cytoplasm	other
GADD34-PP1c						Cytoplasm	complex
GCN2	eukaryotic translation initiation factor 2 alpha kinase 4	EIF2AK4	1.51008	3.05e-21	1.13e-19	Cytoplasm	kinase
GDP						Other	chemical - endogenous mammalian
GRB2	growth factor receptor bound protein 2	GRB2	-0.372213	0.00508354	0.00967782	Cytoplasm	kinase	liposome-incorporated Grb2 antisense oligodeoxynucleotide
GSK3Î²	glycogen synthase kinase 3 beta	GSK3B	-0.829675	3.79e-06	1.35e-05	Nucleus	kinase	enzastaurin
GTP						Other	chemical - endogenous mammalian
Hemedeficiency						Other	disease
hnRNPA1	heterogeneous nuclear ribonucleoprotein A1	HNRNPA1	1.73153	3.03e-17	6.43e-16	Nucleus	enzyme
HRI	eukaryotic translation initiation factor 2 alpha kinase 1	EIF2AK1	-0.444409	0.00525294	0.00996576	Cytoplasm	kinase
HSPA5	heat shock protein family A (Hsp70) member 5	HSPA5	0.0672386	0.719536	0.769437	Cytoplasm	enzyme
IGF1R	insulin like growth factor 1 receptor	IGF1R	0.936907	6.36e-05	0.000178629	Plasma Membrane	transmembrane receptor	picropodophyllin, linsitinib, cixutumumab, ganitumab, AVE1642, BMS-754807, XL228, BIIB022, IGF1, dalotuzumab, ceritinib, [I-124]-CPD-1028, MM-141, IGF-methotrexate conjugate, PL225B, KW-2450
INSR	insulin receptor	INSR	-0.0758207	0.621117	0.680145	Plasma Membrane	kinase	BMS-754807, insulin detemir, INS, canakinumab/INS, insulin aspart/insulin detemir, ceritinib, insulin glargine/insulin lispro, KW-2450, subetta, insulin aspart, insulin glulisine, insulin lispro, insulin glargine, protamine zinc insulin
Insulin						Extracellular Space	group
MEK1/2						Cytoplasm	group
Met-tRNA-eIF2						Cytoplasm	complex
N-MYC	v-myc avian myelocytomatosis viral oncogene neuroblastoma derived homolog	MYCN	-5.81947	1.33e-30	1.68e-28	Nucleus	transcription regulator
NKX6-2	NK6 homeobox 2	NKX6-2	-7.11684	6.83e-16	1.2e-14	Nucleus	transcription regulator
NOX4	NADPH oxidase 4	NOX4	0.600414	0.252696	0.317015	Cytoplasm	enzyme	imipramine blue
Oxidativestress						Other	disease
PABP	poly(A) binding protein cytoplasmic 1	PABPC1	1.22044	6.15e-08	2.97e-07	Cytoplasm	translation regulator
PDK1	3-phosphoinositide dependent protein kinase 1	PDPK1	-0.254661	0.187922	0.2446	Cytoplasm	kinase
PERK	eukaryotic translation initiation factor 2 alpha kinase 3	EIF2AK3	0.947864	0.000189043	0.000481582	Cytoplasm	kinase
PI3K						Cytoplasm	complex	BGT226, voxtalisib, PF-4691502, GSK2126458, GSK1059615, CH 5132799, copanlisib, DS-7423
PKR	eukaryotic translation initiation factor 2 alpha kinase 2	EIF2AK2	-0.923077	0.00145836	0.00312842	Cytoplasm	kinase
PP1c						Other	group
PTBP1	polypyrimidine tract binding protein 1	PTBP1	0.234432	0.308112	0.376279	Nucleus	enzyme
RAS						Cytoplasm	group	ras inhibitor
SHC	SHC adaptor protein 1	SHC1	1.7195	7.28e-10	4.88e-09	Cytoplasm	other
SOS						Cytoplasm	group
SREBP1	sterol regulatory element binding transcription factor 1	SREBF1	1.92934	1.32e-12	1.39e-11	Nucleus	transcription regulator
Translation elongation						Other	function
TRIB3	tribbles pseudokinase 3	TRIB3	-1.36333	0.00134846	0.00291124	Nucleus	kinase
Uptake ofD-glucose						Other	function
Vascularization						Other	function
VEGFA	vascular endothelial growth factor A	VEGFA	0.562765	0.215815	0.276064	Extracellular Space	growth factor	dalteparin, bevacizumab, ranibizumab, aflibercept, bevacizumab/erlotinib, bevacizumab/sorafenib, bevacizumab/5-fluorouracil, bevacizumab/temozolomide, bevacizumab/irinotecan, bevacizumab/carmustine/lomustine, bevacizumab/paclitaxel, bevacizumab/irinotecan/oxaliplatin, aflibercept/irinotecan, bevacizumab/capecitabine/oxaliplatin, bevacizumab/panitumumab, bevacizumab/cetuximab, bevacizumab/pemetrex…
Viralinfection						Other	disease
WARS	tryptophanyl-tRNA synthetase	WARS	3.84691	8.44e-26	5.68e-24	Cytoplasm	enzyme
XIAP	X-linked inhibitor of apoptosis	XIAP	-1.00193	4.9e-17	1.01e-15	Cytoplasm	enzyme	XIAP antisense oligonucleotide AEG35156, birinapant, idronoxil
