# Supplementary material for: A recurrent point mutation in PRKCA is a hallmark of chordoid gliomas
Source: Nat Commun. 2018 Jun 18;9:2371. doi: 10.1038/s41467-018-04622-w (PMC6006150; doi:10.1038/s41467-018-04622-w)
Supplement: Supplementary file 12 — Supplementary Data 9 [file 41467_2018_4622_MOESM12_ESM.xlsx]

## Sheet: S9
Data S9: Comparison of mutated PKCa to homologous proteins. PSI-Blastp alignment results for the kinase domain mutant sequence. Alignment is shown in the 5th column: mutant sequence is bold & underlined and the sequence below is the sequence of homologous protein. PSI-Blastp was carried out for the PKCa kinase domain sequence. There were 392 homologous proteins. We found 380 of them with aspartat…
Protein	% Identity	Residue	Residue	Alignment
Uniprot Name		Number	Name
KPCA_HUMAN	98.305	463	D	GIIYRHLKLDNV
				GIIYRDLKLDNV
TBCK_HUMAN	45.455	116	A	GIIYRHLKLDNV
				GIVHRALSPHNI
P3C2A_HUMAN	53.846	1252	H	GIIYRHLKLDNV
				GICDRHN--DNI
P3C2B_HUMAN	50	1197	H	GIIYRHLKLDNV
				GICDRHN--DNI
DAPK1_HUMAN	37.5	131	H	GIIYRH------
				GVYYLHSLQIAH
P3C2G_HUMAN	36.538	1035	H	GIIYRHLKLDNV
				GVCDRHN--DNI
MYLK2_HUMAN	30.769	398	H	GIIYRH------
				GILFMHKMRVLH
ANPRA_HUMAN	29.091	658	H	GIIYRH--LKLD
				GAICSHGNLKSS
MGAP_HUMAN	52.632	178	K	IIYRHLKLDNV
				VSFYKLKLTNN
STKL1_HUMAN	45.833	157	N	IIYRHLKLDNV
				IIHRNLKPSNI
KPSH2_HUMAN	40.984	183	N	IIYRHLKLDNV
				ITHRNLKPENL
ERBB3_HUMAN	40.741	834	N	GIIYRHLKLDNV
				GMVHRNLAARNV
CAMKV_HUMAN	36.066	145	N	IIYRHLKLDNV
				IVHRNLKLENL
