# Supplementary material for: A recurrent point mutation in PRKCA is a hallmark of chordoid gliomas
Source: Nat Commun. 2018 Jun 18;9:2371. doi: 10.1038/s41467-018-04622-w (PMC6006150; doi:10.1038/s41467-018-04622-w)
Supplement: Supplementary file 13 — Supplementary Data 10 [file 41467_2018_4622_MOESM13_ESM.xlsx]

## Sheet: S10
Data S10.	LabChip GX bioanalyzer row data, refering to the results shown in Figure 1d. BstYI restriction status is shown on the left. The Mut vs WT concentration ratio within each ChG tumor sample is calculated on the right, by sing the formula : Mut/WT ratio = Mut conc/(WT1 conc + WT2 conc), where WT1 and WT2 correspond to the two bands produced by the BstYI disgestion of the PCR amplicon. Note, that muta…
BstYI dig	Sample Name,Type,Size [BP],Conc. (ng/ul),Aligned Area,Area	Ratio Mut/WT Conc. (ng/ul)
NA	Ladder1,?,0,,"3,7614097541606","3,7614097541606"
NA	Ladder1,LM,,15,"543,169641868376","543,169641868376"
NA	Ladder1,?,"42,4657534246575",,"3,5718937549736","3,5718937549736"
NA	Ladder1,L,100,1,"33,1881441620736","33,1881441620736"
NA	Ladder1,L,300,1,"33,0741572124315","33,0741572124315"
NA	Ladder1,L,500,1,"34,8124271769534","34,8124271769534"
NA	Ladder1,L,700,1,"33,309196767572","33,309196767572"
NA	Ladder1,L,1100,1,"31,5874418088687","31,5874418088687"
NA	Ladder1,L,1900,1,"34,8091905878163","34,8091905878163"
NA	Ladder1,L,2900,1,"37,9675250961907","37,9675250961907"
NA	Ladder1,?,"3899,99999999999",,"4,05941844527651","4,05941844527651"
NA	Ladder1,L,4900,1,"45,4084903952365","45,4084903952365"
NA	Ladder1,UM,7000,"2,5","262,681048636245","262,681048636245"
NA	Ladder1,?,0,,"2,45520430251087","2,45520430251087"
NA	Ladder1,?,0,,"1,05719800447737","1,05719800447737"
YES	T1075,,LM,,15,"127,899581348933","126,895659988266"
YES	T1075,,"23,7883648344026","0,174028528162926","1,80542626933382","1,79125494853842"
YES	T1075 ,,"185,952612788056","0,384323226085757","3,79311298664282","3,76333972929083"
YES	T1075,,"228,336579032782","0,430350598768734","4,24428827989483","4,21097361521748"
YES	T1075,,"418,903880929197","0,180213777705629","1,83061387517684","1,81624484946901"	0.22121
YES	T1075,,"4385,05625879044","0,11210616068395","1,45212183303246","1,4407237024749"
YES	T1075,,"4968,05063291138","0,15483671092774","2,1831187028686","2,16598276328564"
YES	T1075,,UM,"6999,99999999998","2,5","78,2323607404896","77,6182919748657"
YES	T2123,LM,,15,"134,02059016624","132,127049645838"
YES	T2123,,"184,332843377429","0,152528636413861","1,48797777057432","1,46695453676715"
YES	T2123,,"226,986771190593","0,188765787845844","1,84013483190674","1,81413606662077"
YES	T2123,,"417,74690277875","0,762122895839171","7,64961395491319","7,54153463686889"	2.23304
YES	T2123,,"5210,71974522292","0,0763875705051406","1,21956690579609","1,20233597620085"
YES	T2123,UM,7000,"2,5","77,3250563287103","76,2325516082105"
YES	T2123,?,,,"1,67531267780851","1,65164263997448"
YES	T2123,?,,,"3,13335290155869","3,08908260938596"
YES	T2279,LM,,15,"136,69489955599","134,119799407368"
YES	T2279,,"184,411076923077","0,361270971082673","3,77714387357326","3,70598888694393"
YES	T2279,,"226,22441025641","0,392276829992202","4,09836568381539","4,02115942289579"
YES	T2279,,"417,429450549451","1,35451842793346","14,5696887522861","14,2952205183341"	1.79752
YES	T2279,,"5030,90560000002","0,114438057595916","1,7736765058968","1,74026344770094"
YES	T2279,UM,7000,"2,5","82,8716975661101","81,3105352885696"
YES	T2279,?,,,"3,00299427285964","2,94642295217782"
YES	T4983,LM,,15,"136,806989487979","133,800242466265"
YES	T4983,,"185,162777297609","0,369853182073009","4,10979772005604","4,01947249543942"
YES	T4983,,"227,11034284068","0,39218485724855","4,35480275658052","4,25909280588644"
YES	T4983,,"417,965180886529","1,61008415002289","18,4093933696093","18,00479131753"	2.11287
YES	T4983,,"4414,3570536829","0,107890361015368","1,57735500032985","1,54268785746546"
YES	T4983,,"4755,18102372033","0,0831887288742084","1,25158782402538","1,22408039932153"
YES	T4983,UM,"6999,99999999998","2,5","88,0790203634973","86,1432177181457"
YES	T4984,LM,,15,"131,786572573563","128,269505487613"
YES	T4984,,"419,904289259128","0,271830411443883","2,81634216183099","2,74118075405842"	na
YES	T4984,,"4633,60215053764","0,0976270935679435","1,31688766880412","1,28174309993494"
YES	T4984,UM,7000,"2,5","79,7727111448335","77,6437690891629"
YES	T4984,?,,,"1,10267275640466","1,07324506902808"
YES	T4988,LM,,15,"134,930183511615","130,905578351928"
YES	T4988,,"186,006140569247","0,255110490693103","2,77439446668859","2,6916417274938"
YES	T4988,,"227,23591403203","0,32944712299181","3,58028461416574","3,47349433525028"
YES	T4988,,"418,186991002525","1,24818173965772","13,9684553356481","13,551813810723"	2.13526
YES	T4988,UM,7000,"2,5","86,2040319075386","83,6327970468741"
YES	T4988,?,,,"4,0445357091025","3,92389806628782"
YES	T4990,LM,,15,"135,591348932509","131,121304462206"
YES	T4990,,"186,771561771562","0,375392018858559","4,10195498991384","3,96672570453207"
YES	T4990,,"228,135198135198","0,43017227044318","4,69720164309652","4,54234884167575"
YES	T4990,,"421,003996003996","1,18005101908536","13,2786743555898","12,8409158603506"	1.46488
YES	T4990,,"4450,50505050505","0,138435363731721","1,99644861875218","1,93063163132078"
YES	T4990,,"5436,45454545456","0,106652059792919","2,13289729448096","2,06258199905851"
YES	T4990,UM,"6999,99999999998","2,5","86,6162266482883","83,7607466488941"
YES	T4990,?,,,"1,25370401691786","1,21237311526123"
YES	T5135,LM,,15,"135,99460109186","131,29777028492"
YES	T5135,,"187,1561392537","0,307426507315968","3,32056957471031","3,20588742299347"
YES	T5135,,"228,587033562643","0,335992635597658","3,62653158023213","3,50128245187246"
YES	T5135,,"420,14294648441","1,29464033278486","14,3971360678438","13,89990373897"	2.01213
YES	T5135,UM,"7000,00000000002","2,5","85,6184872469145","82,6614908270838"
YES	T5135,?,,,"4,18019056406318","4,03581977535142"
YES	T5220,LM,,15,"133,70655556763","128,668945938709"
YES	T5220,,"186,863261806166","0,306684801303315","3,33592313956704","3,21023686743265"
YES	T5220,,"228,429330321663","0,306987533662427","3,3368289521704","3,21110855208863"
YES	T5220,,"420,696269472778","0,842598578441873","9,43754925248661","9,08197439838978"	1.37304
YES	T5220,UM,"6999,99999999998","2,5","86,2219561297473","82,9734051923628"
YES	T5441,LM,,15,"133,849025205008","128,80604780325"
YES	T5441,,"186,863261806166","0,225830509340116","2,5607260454883","2,46424657124699"
YES	T5441,,"228,429330321663","0,256683092469595","2,9084874278221","2,79890548391672"
YES	T5441,,"420,696269472778","1,20498771936077","14,0694737160948","13,5393836545779"	2.49731
YES	T5441,,"4730,16131955774","0,187879735253823","2,87857128307934","2,77011647806536"
YES	T5441,UM,"6999,99999999998","2,5","89,8823863222237","86,4959227873204"
YES	T5441,?,,,"0,902306245875529","0,868310406156514"
YES	no DNA,?,,,"1,30767541834278","1,31611203394499"
YES	no DNA,,LM,,15,"126,193041876558","127,007190533826"
YES	no DNA,,"20,3102026178949","0,331814269112955","3,68062679031685","3,70437276960922"
YES	no DNA,,"4688,10541310541","0,105923605052407","1,56976802696992","1,57989556262779"
YES	no DNA,UM,"6999,99999999998","2,5","73,9717871652185","74,4490245017683"
YES	no DNA,?,,,"1,90326619190513","1,91554532862709"
YES	no DNA,?,,,"1,27954738969719","1,28780253414684"
YES	T7033 control,?,,,"4,15145409875907","4,18493356729745"
YES	T7033 control,LM,,15,"126,496718770452","127,516853599246"
YES	T7033 PWT,,"184,421052631579","1,54904487125007","16,8450755545503","16,9809229380547"
YES	T7033 PWT,,"226,18947368421","1,65270240643341","17,8509569624894","17,994916292832"
YES	T7033 PWT,,"5666,752","0,0696635210818861","1,31474986068912","1,32535268214629"
YES	T7033 PWT,UM,7000,"2,5","68,6529771442002","69,2066301856857"
YES	T7033 PWT,?,,,"1,95425638348507","1,97001651560995"
YES	7095 PWT,LM,,15,"124,111613559987","125,312693691213"
YES	7095 PWT,,"185,088279804944","1,28544534415544","14,3060696269716","14,4445154620713"
YES	7095 PWT,,"225,747435681856","1,3635836984222","15,0759428172743","15,2218390380867"
YES	7095 control,,"5169,7124600639","0,158688851824799","2,54536745645036","2,57000004473859"
YES	7095 control,UM,"6999,99999999998","2,5","70,2690320758993","70,9490549669564"
YES	pcDNA WT,LM,,15,"125,934679561223","127,153402266654"
YES	pcDNA PWT,,"184,045737346561","2,04684697349967","22,1021367994036","22,3160284458495"
YES	pcDNA PWT,,"225,747435681856","1,73759453758258","18,6363176020661","18,8166690627313"
YES	pcDNA WT,,"399,673166611582","0,727777702813733","7,93401300617908","8,01079377720662"
YES	pcDNA WT,,"4858,2889598864","0,10075800689081","1,39045551023747","1,40391153130429"
YES	pcDNA WT,UM,7000,"2,5","68,1668068864726","68,8264856627933"
YES	pcDNA WT,?,,,"1,92759634435167","1,94625050252281"
YES	pcDNA PMUT,?,,,"19,2949313719949","19,2338714625899"
YES	pcDNA PMUT,LM,,15,"119,968515700219","119,588868498636"
YES	pcDNA PMUT,,"415,134653112181","0,535838026201548","6,64297265983476","6,62195059445553"
YES	pcDNA PMUT,,"4561,19929453263","0,114901237717816","1,70707351607286","1,70167138469289"
YES	pcDNA PMUT,UM,7000,"2,5","74,0191215789493","73,7848838524336"
YES	pcDNA PMUT,?,,,"4,93087776157485","4,91527371802556"
YES	pcDNA PMUT,?,,,"0,916390886873719","0,913490915712726"
NA	Ladder03,Ladder3,?,0,,"4,01517070843807","4,01517070843807"
NA	Ladder03,Ladder3,LM,,15,"543,358700383178","543,358700383178"
NA	Ladder03,Ladder3,?,"42,0689655172414",,"4,57986286382611","4,57986286382611"
NA	Ladder03,Ladder3,L,100,1,"39,8548448237471","39,8548448237471"
NA	Ladder03,Ladder3,L,300,1,"41,1957547969021","41,1957547969021"
NA	Ladder03,Ladder3,L,500,1,"42,5465676511107","42,5465676511107"
NA	Ladder03,Ladder3,L,700,1,"39,6659755033514","39,6659755033514"
NA	Ladder03,Ladder3,L,1100,1,"37,6056358501671","37,6056358501671"
NA	Ladder03,Ladder3,L,1900,1,"42,2844105915229","42,2844105915229"
NA	Ladder03,Ladder3,?,"2351,6129032258",,"1,7084059536914","1,7084059536914"
NA	Ladder03,Ladder3,L,2900,1,"43,5866507959078","43,5866507959078"
NA	Ladder03,Ladder3,?,"3844,44444444444",,"4,22622382191055","4,22622382191055"
NA	Ladder03,Ladder3,L,4900,1,"51,6698195788049","51,6698195788049"
NA	Ladder03,Ladder3,UM,7000,"2,5","250,604550315308","250,604550315308"
NA	Ladder03,Ladder3,?,0,,"5,93548987184078","5,93548987184078"
NA	Ladder03,Ladder3,?,0,,"2,00032736143821","2,00032736143821"
NO	T1075,LM,,15,"128,179922624487","127,368657291421"
NO	T1075,,"21,2150230617176","0,21210391441995","2,29800729401796","2,28346294405582"
NO	T1075,,"413,40442281543","0,972842341943525","11,6969830614324","11,622951523069"
NO	T1075,UM,"7000,00000000002","2,5","71,8070888584646","71,3526136125249"
NO	T2123,LM,,15,"128,964530145852","128,148298942397"
NO	T2123,,"21,2150230617175","0,125690492026523","1,41016929069405","1,40124416860104"
NO	T2123,,"415,665927145208","1,68994643494798","21,048856163359","20,9156355547302"
NO	T2123,,"4891,15357395612","0,087368338546105","1,33855086074148","1,33007901985071"
NO	T2123,UM,7000,"2,5","74,3589806329004","73,8883541731985"
NO	T2123,?,,,"1,29878440076009","1,2905642463249"
NO	T2123,?,,,"1,15135255913126","1,14406551761777"
NO	T2279,LM,,15,"128,256558145345","127,241870185334"
NO	T2279,,"414,800279554863","1,30678348164868","16,61568731166","16,4842340892577"
NO	T2279,,"5137,26315789474","0,0938906245910433","1,62577455379691","1,61291241333966"
NO	T2279,UM,"7000,00000000002","2,5","75,9194467530392","75,3188182186006"
NO	T2279,?,,,"1,49703019501122","1,48518660169626"
NO	T4983,LM,,15,"130,432747312136","129,400842665679"
NO	T4983,,"417,065390749601","1,17898595983097","15,3668911818697","15,245317675684"
NO	T4983,UM,"6999,99999999998","2,5","77,7960360375728","77,1805610689212"
NO	T4983,?,,,"1,11916717643979","1,11031300574011"
NO	T4984,LM,,15,"128,904218219031","127,680443995433"
NO	T4984,,"416,200595900492","1,21624186086406","16,292439840995","16,1377647792134"
NO	T4984,UM,"6999,99999999998","2,5","79,9662417823653","79,2070686008871"
NO	T4984,?,,,"1,13760466858841","1,12680462426637"
NO	T4988,LM,,15,"129,291408781975","127,859383684706"
NO	T4988,,"415,333033707866","1,21989935697452","15,5869383017194","15,4142981623016"
NO	T4988,,"5725,88800000001","0,0881628760762526","1,89931734316229","1,87828060043739"
NO	T4988,UM,"7000,00000000002","2,5","76,2847878549332","75,4398614071729"
NO	T4988,?,,,"1,41788771543417","1,4021832628898"
NO	T4990,LM,,15,"128,149923835303","126,527772900679"
NO	T4990,,"414,462690867185","1,96804449953839","23,2532214495739","22,9588768742629"
NO	T4990,,"5043,23076923076","0,12444362292411","1,92628152307001","1,90189821265141"
NO	T4990,UM,7000,"2,5","70,55213611056","69,6590710965023"
NO	T5135,LM,,15,"127,838796957125","125,816031182487"
NO	T5135,,"414,996929079807","1,88202805957681","22,6175479889177","22,2596753941564"
NO	T5135,UM,"6999,99999999998","2,5","71,7536575046085","70,6183148225736"
NO	T5220,LM,,15,"127,045362757259","125,035151321226"
NO	T5220,,"20,8244816498502","0,131311419291542","1,47064402207456","1,44737433818097"
NO	T5220,,"412,713609595722","1,27366844920415","15,8328170746289","15,5822978171189"
NO	T5220,UM,"6999,99999999998","2,5","74,248215451159","73,0734019155394"
NO	T5441,LM,,15,"127,803854139826","125,781641257867"
NO	T5441,,"412,713609595722","1,85544686967162","23,5278005280316","23,1555252032209"
NO	T5441,,"4764,77313326187","0,123760255449347","1,91217683322291","1,88192087067192"
NO	T5441,UM,"6999,99999999998","2,5","75,7385564018312","74,5401615220554"
NO	T5441,?,,,"1,29687173849783","1,27635161605325"
NO	no DNA,LM,,15,"128,506465783839","126,26980261355"
NO	no DNA,,"19,9398078738408","0,3781628676194","3,968621229503","3,89954712582494"
NO	no DNA,,"4875,39810341743","0,0941683671922432","1,3490309053882","1,32555093709821"
NO	no DNA,UM,"7000,00000000002","2,5","69,6154130974131","68,4037524264138"
NO	no DNA,?,,,"2,13828698088927","2,10106996065227"
NO	T7033 PWT,LM,,15,"126,519566011691","125,10931607207"
NO	T7033 PWT,,"408,50205359243","2,44997691525874","27,2378575485172","26,9342508560974"
NO	T7033 PWT,,"5529,76588628762","0,0644015070496557","1,20701340457892","1,19355943350877"
NO	T7033 PWT,UM,7000,"2,5","67,716213358689","66,9614148021431"
NO	7095 PWT,LM,,15,"124,28560942715","122,900260277484"
NO	7095 PWT,,"408,502053592429","1,9745774149201","19,5310536762203","19,3133508486191"
NO	7095 PWT,,"4958,00817539947","0,11504094701249","1,58612963368046","1,56844984477001"
NO	7095 PWT,UM,"7000,00000000002","2,5","60,2466941057961","59,5751545218143"
NO	pcDNA PWT,LM,,15,"117,227123500576","116,105332845068"
NO	pcDNA PWT,,"409,374151875373","0,970779107287634","10,5194015457491","10,4187374161247"
NO	pcDNA PWT,UM,7000,"2,5","58,9606784229154","58,3964614045143"
NO	pcDNA PMUT,LM,,15,"122,577616514373","121,209126377849"
NO	pcDNA PMUT,,"408,492207321493","0,194024233552764","2,25445189959723","2,22928258014399"
NO	pcDNA PMUT,UM,"7000,00000000002","2,5","63,2354719512311","62,5294937954757"
NO	pcDNA PMU,?,,,"1,8201478750178","1,79982724483419"
	Average	1.76081
