# Supplementary material for: A recurrent point mutation in PRKCA is a hallmark of chordoid gliomas
Source: Nat Commun. 2018 Jun 18;9:2371. doi: 10.1038/s41467-018-04622-w (PMC6006150; doi:10.1038/s41467-018-04622-w)
Supplement: Supplementary file 14 — Supplementary Data 11 [file 41467_2018_4622_MOESM14_ESM.xlsx]

## Sheet: S11
Data S11: primers sequences
name	sequence
cloning
pCDNA vectors
XhoI-PRKCA-F	ccatttCTCGAGaccATGGCTGACGTTTTCCCGGGCAACGAC
SacII-PRKCA-R	agggatCCGCGGTACTGCACTCTGTAAGATGGGGTGC
pEntry vectors
attB1-CMV-F	ggggacaagtttgtacaaaaaagcaggctAGTTCATAGCCCATATATGGAGT
attB2-pcDNA3-R	ggggaccactttgtacaagaaagctgggtCAAACAACAGATGGCTGGC
mutagenesis
MD pcDNA-D463H-F	CATTTATAGGcATCTGAAGTTAGATAAC
MD pcDNA-D463H-R	ATTCCTCTTTTATGAAGAAAGAAC
MD pcDNA-T638A-F	GCCCGTCTTAgCACCACCTGA
MD pcDNA-T638A-R	TGTCCTCGTGTGAAGAACTTG
sequencing
PKC cDNA
PRKCA-e5-F	gctccatgtcacagtacgagat
PRKCA-e11-F	agtggatcggctgtacttcgt
PRKCA-e5-R	atctcgtactgtgacatggagc
PRKCA-e11-R	acgaagtacagccgatccact
pCDNA vectors
pcDNA3-CMV-R	GCCACTGTGCTGGATATCTG
pcDNA3-CMV-F	TGACCGACAATTGCATGAAGA
pTRIP vectors
triplexS	agcaacagacatacaaa
deltaU3AS	cagctgccttgtaagtc
Triplex AS	TTTGTATGTCTGTTGCT
CMV-F	CGCAAATGGGCGGTAGGCGTG
CMV-R	GCCACTGTGCTGGATATCTG
PCR before BstYI restriction
VG-229	CCTGCTTCCAGACAGTGGAT
VG-231	GCCCGGCAAGCATTTCATAC
